# Supplementary material for: High-density multi-population consensus genetic linkage map for peach
Source: PLoS One. 2018 Nov 21;13(11):e0207724. doi: 10.1371/journal.pone.0207724 (PMC6248993; doi:10.1371/journal.pone.0207724)
Supplement: S1 Table — (XLSX) [file pone.0207724.s003.xlsx]

## Sheet: S1 Table ZC2 map
S1 Table. The improved SNP-based genetic linkage map of ‘Zin Dai’ × ‘Crimson Lady’ (ZC2) progeny.
Names	LG	cM
SNP_IGA_2006	1	0
SNP_IGA_2056	1	0
SNP_IGA_4435	1	1.79
SNP_IGA_4808	1	1.79
SNP_IGA_4906	1	1.79
SNP_IGA_5891	1	3.56
SNP_IGA_7119	1	3.56
SNP_IGA_7992	1	2.973
SNP_IGA_8257	1	2.973
SNP_IGA_10171	1	5.967
SNP_IGA_10520	1	7.15
SNP_IGA_10635	1	7.15
SNP_IGA_10658	1	7.15
SNP_IGA_10792	1	7.15
SNP_IGA_10938	1	7.15
SNP_IGA_11094	1	7.15
SNP_IGA_11106	1	7.15
SNP_IGA_11130	1	7.15
SNP_IGA_11879	1	7.736
SNP_IGA_12214	1	7.736
SNP_IGA_12367	1	7.736
SNP_IGA_12519	1	8.322
SNP_IGA_16897	1	8.322
SNP_IGA_15268	1	10.729
Pp20Cl	1	11.316
SNP_IGA_435668	1	11.316
SNP_IGA_435720	1	11.316
SNP_IGA_17833	1	11.316
SNP_IGA_25403	1	19.115
SNP_IGA_32548	1	27.675
SNP_IGA_34306	1	27.675
SNP_IGA_34709	1	27.675
SNP_IGA_34964	1	27.675
SNP_IGA_34985	1	27.675
SNP_IGA_35681	1	27.675
SNP_IGA_36436	1	27.675
SNP_IGA_36555	1	27.675
SNP_IGA_36595	1	27.675
SNP_IGA_37664	1	27.675
SNP_IGA_37843	1	27.675
SNP_IGA_37907	1	27.675
SNP_IGA_38386	1	27.675
SNP_IGA_38736	1	27.675
SNP_IGA_38748	1	27.675
SNP_IGA_40342	1	28.861
SNP_IGA_46594	1	30.657
SNP_IGA_46754	1	31.243
SNP_IGA_53531	1	31.83
snp_1_15750387	1	31.83
SNP_IGA_55903	1	31.83
SNP_IGA_56163	1	31.83
SNP_IGA_56198	1	31.83
SNP_IGA_57544	1	31.83
SNP_IGA_63603	1	33.015
SNP_IGA_63638	1	33.015
SNP_IGA_63746	1	33.015
SNP_IGA_63776	1	33.015
SNP_IGA_65286	1	33.015
SNP_IGA_65694	1	33.015
SNP_IGA_79455	1	39.389
SNP_IGA_86925	1	46.471
SNP_IGA_86968	1	46.471
SNP_IGA_87433	1	46.471
SNP_IGA_87572	1	46.471
SNP_IGA_87577	1	46.471
SNP_IGA_87659	1	46.471
SNP_IGA_87668	1	46.471
SNP_IGA_87674	1	46.471
SNP_IGA_87680	1	46.471
SNP_IGA_87685	1	46.471
SNP_IGA_87689	1	46.471
SNP_IGA_87695	1	46.471
SNP_IGA_88028	1	46.471
SNP_IGA_88751	1	46.471
SNP_IGA_88830	1	46.471
SNP_IGA_89105	1	47.655
SNP_IGA_89808	1	48.241
SNP_IGA_90804	1	48.828
SNP_IGA_91050	1	48.828
SNP_IGA_91252	1	48.828
Pp33Cl	1	50.012
Pp7Cl	1	50.012
SNP_IGA_92681	1	50.012
SNP_IGA_93063	1	50.012
SNP_IGA_93358	1	50.012
SNP_IGA_94254	1	50.012
SNP_IGA_94887	1	50.012
SNP_IGA_95095	1	50.012
SNP_IGA_95375	1	50.012
SNP_IGA_95389	1	50.012
SNP_IGA_95412	1	50.012
SNP_IGA_95417	1	50.012
SNP_IGA_95421	1	50.012
SNP_IGA_95426	1	50.012
SNP_IGA_95715	1	50.012
SNP_IGA_97128	1	50.012
SNP_IGA_97245	1	51.196
SNP_IGA_97257	1	51.196
SNP_IGA_97351	1	51.196
SNP_IGA_97747	1	52.988
SNP_IGA_97802	1	52.988
SNP_IGA_98623	1	54.78
SNP_IGA_99943	1	55.963
SNP_IGA_100353	1	57.754
SNP_IGA_101065	1	60.165
SNP_IGA_101106	1	60.165
SNP_IGA_101467	1	60.165
SNP_IGA_101476	1	60.165
SNP_IGA_101507	1	60.165
SNP_IGA_101538	1	60.165
SNP_IGA_101751	1	60.165
SNP_IGA_101845	1	60.165
SNP_IGA_102335	1	60.752
SNP_IGA_102464	1	60.752
SNP_IGA_102577	1	60.752
SNP_IGA_102807	1	61.339
SNP_IGA_102819	1	61.339
SNP_IGA_103422	1	63.132
SNP_IGA_103507	1	63.132
SNP_IGA_103771	1	63.719
SNP_IGA_120926	1	87.854
SNP_IGA_120932	1	87.854
SNP_IGA_121073	1	87.854
SNP_IGA_121212	1	88.441
SNP_IGA_121364	1	88.441
SNP_IGA_121401	1	88.441
SNP_IGA_121413	1	88.441
SNP_IGA_135158	1	94.163
SNP_IGA_135137	1	94.163
SNP_IGA_134854	1	95.347
SNP_IGA_134631	1	95.347
SNP_IGA_232140	2	0
SNP_IGA_231766	2	0
SNP_IGA_231321	2	0
SNP_IGA_230835	2	0
SNP_IGA_230715	2	0
SNP_IGA_230405	2	0
SNP_IGA_230394	2	0
SNP_IGA_230389	2	0
SNP_IGA_230378	2	0
SNP_IGA_230309	2	0
SNP_IGA_230290	2	0
SNP_IGA_229248	2	0
SNP_IGA_229066	2	0
SNP_IGA_137253	2	0.587
SNP_IGA_137625	2	0.587
SNP_IGA_137745	2	0.587
Pp25Cl	2	0.587
SNP_IGA_139036	2	0.587
SNP_IGA_139433	2	0.587
SNP_IGA_139468	2	0.587
SNP_IGA_139783	2	1.173
SNP_IGA_140089	2	1.173
SNP_IGA_140097	2	1.173
SNP_IGA_140352	2	1.173
SNP_IGA_140927	2	1.173
SNP_IGA_142473	2	1.76
SNP_IGA_143346	2	1.76
SNP_IGA_143360	2	1.76
SNP_IGA_144833	2	1.76
SNP_IGA_144878	2	1.76
SNP_IGA_144913	2	1.76
SNP_IGA_144919	2	1.76
SNP_IGA_144961	2	1.76
SNP_IGA_145240	2	1.76
SNP_IGA_145303	2	1.76
SNP_IGA_145505	2	1.76
SNP_IGA_145514	2	1.76
SNP_IGA_145601	2	1.76
SNP_IGA_146220	2	1.76
SNP_IGA_146706	2	1.76
SNP_IGA_148760	2	1.76
SNP_IGA_148777	2	1.76
SNP_IGA_149957	2	1.76
SNP_IGA_151067	2	1.76
SNP_IGA_151613	2	1.76
SNP_IGA_152111	2	1.76
SNP_IGA_152301	2	1.76
SNP_IGA_152320	2	1.76
SNP_IGA_152325	2	1.76
SNP_IGA_152330	2	1.76
SNP_IGA_152439	2	1.76
SNP_IGA_152809	2	1.76
SNP_IGA_152969	2	1.76
SNP_IGA_152976	2	1.76
SNP_IGA_153388	2	1.76
SNP_IGA_153443	2	1.76
SNP_IGA_153548	2	1.76
SNP_IGA_153773	2	1.76
SNP_IGA_153785	2	1.76
SNP_IGA_154038	2	2.346
SNP_IGA_154368	2	2.346
SNP_IGA_154600	2	2.346
SNP_IGA_155433	2	2.346
SNP_IGA_155673	2	2.346
SNP_IGA_155680	2	2.346
SNP_IGA_155982	2	2.346
SNP_IGA_156070	2	2.346
SNP_IGA_156095	2	2.346
SNP_IGA_156742	2	2.346
SNP_IGA_157034	2	2.346
SNP_IGA_157433	2	2.346
SNP_IGA_157556	2	2.346
SNP_IGA_157644	2	2.346
SNP_IGA_157737	2	2.346
SNP_IGA_157889	2	2.346
SNP_IGA_157983	2	2.346
SNP_IGA_158011	2	2.346
SNP_IGA_158017	2	2.346
SNP_IGA_158089	2	2.346
SNP_IGA_158157	2	2.346
SNP_IGA_158810	2	2.346
SNP_IGA_158848	2	2.346
SNP_IGA_159811	2	2.346
SNP_IGA_287687	2	2.346
SNP_IGA_159829	2	2.346
SNP_IGA_159849	2	2.346
SNP_IGA_159858	2	2.346
SNP_IGA_159881	2	2.346
SNP_IGA_160222	2	2.346
SNP_IGA_160938	2	17.562
SNP_IGA_163222	2	18.748
SNP_IGA_163292	2	18.748
SNP_IGA_163588	2	18.748
SNP_IGA_167929	2	19.334
SNP_IGA_164367	2	20.518
SNP_IGA_164844	2	20.518
SNP_IGA_165322	2	20.518
SNP_IGA_165352	2	20.518
SNP_IGA_165885	2	20.518
SNP_IGA_166043	2	20.518
SNP_IGA_166779	2	20.518
SNP_IGA_166896	2	20.518
SNP_IGA_167745	2	20.518
SNP_IGA_167934	2	20.518
SNP_IGA_169076	2	22.309
SNP_IGA_171044	2	22.309
SNP_IGA_171092	2	22.309
SNP_IGA_171112	2	22.309
SNP_IGA_171141	2	22.309
SNP_IGA_171909	2	22.309
SNP_IGA_171984	2	22.309
SNP_IGA_172653	2	22.309
SNP_IGA_173418	2	22.895
SNP_IGA_174929	2	22.895
SNP_IGA_175265	2	22.895
SNP_IGA_177891	2	22.895
SNP_IGA_176921	2	24.079
SNP_IGA_179577	2	24.079
Pp5Cl	2	24.079
SNP_IGA_180079	2	24.079
SNP_IGA_180845	2	24.666
SNP_IGA_181324	2	24.666
SNP_IGA_181392	2	24.666
SNP_IGA_181402	2	24.666
SNP_IGA_181417	2	24.666
SNP_IGA_181812	2	24.666
SNP_IGA_182566	2	24.666
SNP_IGA_182590	2	24.666
SNP_IGA_183126	2	25.252
SNP_IGA_183743	2	25.839
SNP_IGA_183833	2	25.839
SNP_IGA_184544	2	25.839
SNP_IGA_184732	2	25.839
SNP_IGA_185608	2	25.839
SNP_IGA_185638	2	25.839
SNP_IGA_185721	2	25.839
SNP_IGA_186555	2	25.839
SNP_IGA_187679	2	25.839
SNP_IGA_188524	2	25.839
SNP_IGA_188540	2	25.839
SNP_IGA_193945	2	26.425
SNP_IGA_195069	2	26.425
SNP_IGA_195119	2	26.425
SNP_IGA_195134	2	26.425
SNP_IGA_195139	2	26.425
SNP_IGA_195150	2	26.425
SNP_IGA_195166	2	26.425
SNP_IGA_197236	2	26.425
SNP_IGA_200478	2	26.425
SNP_IGA_204229	2	26.425
SNP_IGA_205696	2	35.01
SNP_IGA_205742	2	35.01
SNP_IGA_206245	2	35.01
SNP_IGA_206250	2	35.01
SNP_IGA_206477	2	35.01
SNP_IGA_206482	2	35.01
SNP_IGA_206649	2	35.01
SNP_IGA_207592	2	35.01
SNP_IGA_207600	2	35.01
SNP_IGA_207716	2	35.597
SNP_IGA_214542	2	38.01
SNP_IGA_214576	2	38.01
SNP_IGA_222200	2	38.596
SNP_IGA_223473	2	39.183
SNP_IGA_223483	2	39.183
SNP_IGA_223668	2	39.183
SNP_IGA_223676	2	39.183
snp_4_22274908	2	39.769
SNP_IGA_464190	2	39.769
SNP_IGA_463805	2	40.356
SNP_IGA_463646	2	40.942
SNP_IGA_460591	2	41.529
SNP_IGA_459288	2	41.529
SNP_IGA_458918	2	41.529
SNP_IGA_458902	2	41.529
SNP_IGA_457956	2	41.529
SNP_IGA_455724	2	41.529
SNP_IGA_240333	2	41.529
SNP_IGA_241577	2	41.529
SNP_IGA_242023	2	42.116
SNP_IGA_242118	2	42.116
SNP_IGA_244140	2	42.85
SNP_IGA_244705	2	42.85
SNP_IGA_245182	2	43.585
SNP_IGA_245204	2	43.585
SNP_IGA_245214	2	43.585
SNP_IGA_245232	2	43.585
SNP_IGA_246838	2	43.585
SNP_IGA_248434	2	43.585
SNP_IGA_249273	2	43.585
SNP_IGA_255903	2	43.585
SNP_IGA_257549	2	45.074
SNP_IGA_258340	2	45.661
SNP_IGA_258558	2	45.661
SNP_IGA_259667	2	45.661
SNP_IGA_259741	2	45.661
SNP_IGA_260053	2	45.661
SNP_IGA_260354	2	45.661
SNP_IGA_260361	2	45.661
SNP_IGA_260373	2	45.661
SNP_IGA_260861	2	45.661
SNP_IGA_261135	2	46.247
SNP_IGA_261410	2	46.247
SNP_IGA_261606	2	46.247
SNP_IGA_261985	2	46.834
SNP_IGA_262078	2	46.834
SNP_IGA_765601	2	47.421
SNP_IGA_765789	2	47.421
SNP_IGA_766339	2	48.605
SNP_IGA_269074	2	49.191
SNP_IGA_269093	2	49.191
SNP_IGA_269160	2	49.191
SNP_IGA_269327	2	49.778
SNP_IGA_269232	2	49.778
SNP_IGA_269403	2	49.778
SNP_IGA_269416	2	49.778
SNP_IGA_270116	2	50.364
SNP_IGA_270493	2	50.364
SNP_IGA_270597	2	50.364
SNP_IGA_271203	2	50.364
SNP_IGA_271227	2	50.364
SNP_IGA_271391	2	50.364
SNP_IGA_272087	2	50.364
SNP_IGA_272162	2	50.364
SNP_IGA_272372	2	50.364
SNP_IGA_272504	2	50.951
SNP_IGA_272597	2	52.134
SNP_IGA_274867	2	52.72
SNP_IGA_275057	2	52.72
SNP_IGA_275189	2	52.72
SNP_IGA_275341	2	53.307
SNP_IGA_275364	2	53.307
SNP_IGA_275481	2	53.307
SNP_IGA_275502	2	53.307
SNP_IGA_275642	2	53.307
SNP_IGA_276426	2	53.307
SNP_IGA_276648	2	53.893
SNP_IGA_277273	2	54.48
SNP_IGA_277336	2	55.067
SNP_IGA_277343	2	55.067
SNP_IGA_277359	2	55.067
SNP_IGA_277378	2	55.067
SNP_IGA_277471	2	55.067
SNP_IGA_277616	2	55.067
SNP_IGA_278061	2	56.25
SNP_IGA_287113	2	57.434
SNP_IGA_287266	2	57.434
SNP_IGA_287581	2	58.618
SNP_IGA_287629	2	58.618
SNP_IGA_287842	2	58.618
SNP_IGA_287846	2	58.618
SNP_IGA_288054	2	59.803
SNP_IGA_288098	2	59.803
SNP_IGA_288187	2	59.803
SNP_IGA_288447	2	60.39
SNP_IGA_288458	2	60.39
SNP_IGA_288486	2	60.39
SNP_IGA_288591	2	62.183
SNP_IGA_288668	2	62.183
SNP_IGA_291021	3	0
SNP_IGA_291055	3	0
SNP_IGA_291987	3	0
SNP_IGA_292008	3	0
SNP_IGA_292179	3	0
SNP_IGA_292185	3	0
SNP_IGA_292215	3	0
SNP_IGA_292238	3	0
SNP_IGA_292307	3	0
SNP_IGA_292384	3	0
SNP_IGA_292965	3	0
SNP_IGA_293318	3	1.184
SNP_IGA_294410	3	3.596
SNP_IGA_294513	3	4.183
SNP_IGA_294533	3	4.183
SNP_IGA_294747	3	4.183
SNP_IGA_295433	3	5.366
SNP_IGA_295440	3	5.366
SNP_IGA_295584	3	5.366
SNP_IGA_295644	3	5.366
SNP_IGA_295649	3	5.366
SNP_IGA_295658	3	5.366
SNP_IGA_295664	3	5.366
SNP_IGA_295679	3	5.366
SNP_IGA_295763	3	5.366
SNP_IGA_295913	3	5.366
SNP_IGA_295978	3	5.366
SNP_IGA_296203	3	5.953
SNP_IGA_296355	3	5.953
SNP_IGA_296553	3	5.953
SNP_IGA_296562	3	5.953
SNP_IGA_300331	3	13.042
SNP_IGA_306687	3	15.453
SNP_IGA_307596	3	15.453
SNP_IGA_307918	3	15.453
SNP_IGA_307983	3	15.453
SNP_IGA_309280	3	15.764
SNP_IGA_309473	3	15.764
SNP_IGA_309338	3	16.636
SNP_IGA_309554	3	16.636
SNP_IGA_309635	3	16.636
SNP_IGA_309872	3	16.636
SNP_IGA_309881	3	16.636
SNP_IGA_310057	3	16.636
SNP_IGA_310338	3	17.223
SNP_IGA_310467	3	17.223
SNP_IGA_310548	3	17.223
SNP_IGA_310553	3	17.223
SNP_IGA_310566	3	17.223
SNP_IGA_310760	3	17.223
SNP_IGA_310982	3	18.407
SNP_IGA_311011	3	18.407
SNP_IGA_311192	3	18.407
SNP_IGA_311196	3	18.407
SNP_IGA_311300	3	18.407
SNP_IGA_311941	3	18.994
SNP_IGA_312052	3	18.994
SNP_IGA_314598	3	24.002
SNP_IGA_315837	3	24.002
SNP_IGA_315904	3	24.002
SNP_IGA_316615	3	24.002
snp_3_7344624	3	24.589
SNP_IGA_317001	3	24.589
SNP_IGA_317114	3	24.589
SNP_IGA_317281	3	25.763
SNP_IGA_317307	3	25.763
SNP_IGA_317767	3	25.763
SNP_IGA_317774	3	25.763
SNP_IGA_320248	3	25.176
SNP_IGA_320761	3	26.946
SNP_IGA_320854	3	26.946
SNP_IGA_336711	3	32.634
SNP_IGA_338469	3	32.634
SNP_IGA_338533	3	33.22
SNP_IGA_338615	3	33.22
SNP_IGA_339037	3	33.22
SNP_IGA_339170	3	33.22
SNP_IGA_339178	3	33.22
SNP_IGA_339568	3	33.22
SNP_IGA_339586	3	33.22
SNP_IGA_325166	3	33.807
SNP_IGA_325305	3	33.807
SNP_IGA_325718	3	33.807
SNP_IGA_325850	3	33.807
SNP_IGA_325855	3	33.807
SNP_IGA_339719	3	33.807
SNP_IGA_340016	3	33.807
SNP_IGA_326457	3	34.394
SNP_IGA_327093	3	34.981
SNP_IGA_327678	3	34.981
SNP_IGA_328528	3	34.981
SNP_IGA_328536	3	34.981
SNP_IGA_328607	3	34.981
SNP_IGA_329177	3	34.981
SNP_IGA_330713	3	36.773
SNP_IGA_330725	3	36.773
SNP_IGA_330917	3	36.773
SNP_IGA_331373	3	36.773
SNP_IGA_340884	3	37.36
SNP_IGA_340919	3	37.36
SNP_IGA_341962	3	37.946
snp_3_12878608	3	37.946
SNP_IGA_343773	3	39.13
SNP_IGA_343872	3	40.314
Pp19Cl	3	41.498
SNP_IGA_344612	3	42.085
SNP_IGA_344628	3	42.085
SNP_IGA_344712	3	42.085
SNP_IGA_344789	3	42.085
SNP_IGA_346164	3	42.672
SNP_IGA_346196	3	42.672
SNP_IGA_346651	3	43.259
SNP_IGA_348418	3	45.053
SNP_IGA_348533	3	45.053
SNP_IGA_348931	3	46.845
SNP_IGA_349097	3	46.845
SNP_IGA_349233	3	46.845
SNP_IGA_349682	3	46.845
SNP_IGA_349707	3	46.845
SNP_IGA_349757	3	46.845
SNP_IGA_349789	3	46.845
SNP_IGA_349831	3	46.845
SNP_IGA_349861	3	46.845
SNP_IGA_349996	3	47.432
SNP_IGA_350280	3	47.432
SNP_IGA_350488	3	47.432
SNP_IGA_350909	3	48.019
SNP_IGA_351038	3	48.606
SNP_IGA_351494	3	48.606
SNP_IGA_351548	3	49.192
SNP_IGA_351567	3	49.192
SNP_IGA_364036	3	60.125
SNP_IGA_364066	3	60.125
SNP_IGA_364100	3	60.125
SNP_IGA_364119	3	60.125
SNP_IGA_364138	3	60.125
SNP_IGA_364330	3	60.125
SNP_IGA_364370	3	60.712
SNP_IGA_364441	3	60.712
SNP_IGA_364502	3	60.712
SNP_IGA_364517	3	60.712
SNP_IGA_364562	3	60.712
SNP_IGA_364601	3	61.299
SNP_IGA_365357	3	63.709
SNP_IGA_365389	3	63.709
SNP_IGA_365455	3	63.709
SNP_IGA_365485	3	63.709
SNP_IGA_365557	3	63.709
SNP_IGA_365647	3	63.709
SNP_IGA_365780	3	64.592
SNP_IGA_366041	3	65.476
SNP_IGA_366141	3	66.063
SNP_IGA_366151	3	66.063
SNP_IGA_366194	3	66.063
SNP_IGA_366233	3	66.063
SNP_IGA_366432	3	66.063
SNP_IGA_367668	3	68.472
SNP_IGA_367684	3	68.472
SNP_IGA_367728	3	68.472
snp_3_21905073	3	69.066
SNP_IGA_368077	3	69.066
SNP_IGA_381379	4	0
SNP_IGA_381452	4	0
SNP_IGA_381465	4	0
SNP_IGA_381543	4	0
SNP_IGA_381612	4	0
SNP_IGA_381704	4	0
SNP_IGA_381967	4	0
SNP_IGA_382003	4	0
SNP_IGA_383357	4	1.183
SNP_IGA_383427	4	1.769
SNP_IGA_383740	4	1.769
SNP_IGA_383778	4	1.769
SNP_IGA_384244	4	3.558
SNP_IGA_384554	4	3.558
SNP_IGA_384604	4	3.558
SNP_IGA_384731	4	4.144
SNP_IGA_385181	4	4.731
SNP_IGA_385189	4	4.731
SNP_IGA_385272	4	4.731
SNP_IGA_385293	4	4.731
SNP_IGA_385357	4	4.731
SNP_IGA_385377	4	4.731
SNP_IGA_385899	4	5.914
SNP_IGA_386060	4	6.5
SNP_IGA_386089	4	6.5
SNP_IGA_386286	4	6.5
SNP_IGA_386560	4	8.291
SNP_IGA_386778	4	8.878
SNP_IGA_386970	4	8.878
SNP_IGA_387198	4	10.062
SNP_IGA_387239	4	10.062
SNP_IGA_387302	4	10.062
SNP_IGA_387415	4	10.062
SNP_IGA_390430	4	15.748
SNP_IGA_390507	4	15.748
SNP_IGA_390559	4	16.335
SNP_IGA_395152	4	16.921
SNP_IGA_394859	4	18.104
SNP_IGA_394780	4	18.104
SNP_IGA_394713	4	18.104
SNP_IGA_394698	4	18.104
SNP_IGA_394615	4	18.104
SNP_IGA_394608	4	18.104
SNP_IGA_394575	4	18.104
SNP_IGA_394550	4	18.104
SNP_IGA_394410	4	18.104
SNP_IGA_394233	4	18.691
SNP_IGA_394034	4	18.691
SNP_IGA_394026	4	18.691
SNP_IGA_394015	4	18.691
SNP_IGA_393777	4	18.691
SNP_IGA_393752	4	18.691
SNP_IGA_393740	4	18.691
SNP_IGA_393684	4	18.691
SNP_IGA_393060	4	18.691
SNP_IGA_392956	4	18.691
SNP_IGA_392560	4	18.691
SNP_IGA_392549	4	18.691
SNP_IGA_392481	4	18.691
SNP_IGA_395202	4	19.277
SNP_IGA_395529	4	20.461
SNP_IGA_395621	4	20.461
SNP_IGA_396006	4	20.461
SNP_IGA_396028	4	20.461
SNP_IGA_396034	4	20.461
SNP_IGA_396171	4	21.048
SNP_IGA_396308	4	21.048
SNP_IGA_396340	4	21.048
SNP_IGA_396345	4	21.048
SNP_IGA_396351	4	21.048
SNP_IGA_396439	4	21.048
SNP_IGA_396443	4	21.048
SNP_IGA_396770	4	21.048
SNP_IGA_396958	4	21.048
SNP_IGA_397015	4	21.048
SNP_IGA_397165	4	21.634
SNP_IGA_397228	4	21.634
SNP_IGA_397696	4	22.221
SNP_IGA_397710	4	22.221
SNP_IGA_397732	4	22.221
Pp17Cl	4	22.221
SNP_IGA_398075	4	22.221
SNP_IGA_398213	4	22.221
SNP_IGA_398228	4	22.221
SNP_IGA_398368	4	22.221
SNP_IGA_398373	4	22.221
SNP_IGA_398634	4	22.221
SNP_IGA_398915	4	22.221
SNP_IGA_398997	4	22.221
SNP_IGA_399280	4	22.221
SNP_IGA_399292	4	22.221
SNP_IGA_399330	4	22.221
SNP_IGA_399337	4	22.221
SNP_IGA_399565	4	22.807
SNP_IGA_399569	4	22.807
SNP_IGA_399599	4	22.807
SNP_IGA_399658	4	23.394
SNP_IGA_399756	4	23.394
SNP_IGA_399812	4	23.394
SNP_IGA_399849	4	23.394
SNP_IGA_400090	4	23.981
SNP_IGA_400126	4	23.981
SNP_IGA_400359	4	23.981
SNP_IGA_400506	4	23.981
SNP_IGA_400521	4	23.981
SNP_IGA_400572	4	23.981
SNP_IGA_400613	4	23.981
SNP_IGA_400661	4	23.981
SNP_IGA_400774	4	23.981
SNP_IGA_400811	4	23.981
Pp10Cl	4	23.981
SNP_IGA_400858	4	23.981
SNP_IGA_400907	4	23.981
SNP_IGA_400929	4	23.981
SNP_IGA_400954	4	23.981
SNP_IGA_400963	4	23.981
SNP_IGA_401072	4	23.981
SNP_IGA_401089	4	23.981
SNP_IGA_401100	4	23.981
SNP_IGA_401829	4	27.666
SNP_IGA_402192	4	28.253
SNP_IGA_402404	4	28.253
SNP_IGA_402416	4	28.253
SNP_IGA_402456	4	28.253
SNP_IGA_402569	4	28.253
SNP_IGA_408223	4	30.663
SNP_IGA_408520	4	31.25
SNP_IGA_408614	4	31.25
SNP_IGA_408654	4	31.25
SNP_IGA_451930	4	54.733
SNP_IGA_451947	4	54.733
SNP_IGA_451959	4	54.733
SNP_IGA_453669	4	54.733
SNP_IGA_453774	4	54.733
SNP_IGA_454257	4	54.733
SNP_IGA_454568	4	54.733
SNP_IGA_455216	4	54.733
SNP_IGA_455222	4	54.733
SNP_IGA_465473	4	54.733
SNP_IGA_465802	4	54.733
SNP_IGA_465820	4	54.733
SNP_IGA_467844	4	54.733
SNP_IGA_469044	4	54.733
SNP_IGA_470760	4	54.733
SNP_IGA_471458	4	54.733
SNP_IGA_472376	4	54.733
SNP_IGA_474444	4	54.733
SNP_IGA_475922	4	54.733
SNP_IGA_475950	4	54.733
SNP_IGA_476568	4	54.733
SNP_IGA_476569	4	54.733
SNP_IGA_477336	4	54.733
SNP_IGA_477690	4	54.733
SNP_IGA_477777	4	54.733
SNP_IGA_477896	4	54.733
SNP_IGA_477941	4	54.733
SNP_IGA_477945	4	54.733
SNP_IGA_477951	4	54.733
SNP_IGA_478039	4	54.733
SNP_IGA_479502	4	54.733
SNP_IGA_480804	4	54.733
SNP_IGA_481403	4	54.733
SNP_IGA_481642	4	54.733
SNP_IGA_481913	4	54.733
SNP_IGA_482096	4	54.733
SNP_IGA_482102	4	54.733
SNP_IGA_482137	4	54.733
SNP_IGA_482303	4	54.733
SNP_IGA_482587	4	54.733
SNP_IGA_484030	4	54.733
SNP_IGA_484200	4	54.733
SNP_IGA_484661	4	54.733
SNP_IGA_484668	4	54.733
SNP_IGA_492606	4	54.733
SNP_IGA_493848	4	54.733
SNP_IGA_494186	4	54.733
SNP_IGA_494363	4	54.733
SNP_IGA_494375	4	54.733
SNP_IGA_494386	4	54.733
SNP_IGA_494393	4	54.733
SNP_IGA_494400	4	54.733
SNP_IGA_494490	4	54.733
SNP_IGA_494527	4	54.733
SNP_IGA_494799	4	54.733
SNP_IGA_495167	4	54.733
SNP_IGA_495174	4	54.733
SNP_IGA_495281	4	54.733
SNP_IGA_497482	4	54.733
SNP_IGA_498145	4	54.733
SNP_IGA_498164	4	54.733
SNP_IGA_498173	4	54.733
SNP_IGA_498183	4	54.733
SNP_IGA_510078	4	55.917
SNP_IGA_511285	4	55.917
SNP_IGA_515992	4	56.504
SNP_IGA_517894	4	57.09
SNP_IGA_517901	4	57.09
SNP_IGA_521628	4	58.274
SNP_IGA_530625	4	58.274
SNP_IGA_532100	4	63.288
SNP_IGA_532101	4	63.288
SNP_IGA_532542	4	63.288
SNP_IGA_532574	4	63.288
SNP_IGA_532594	4	63.288
SNP_IGA_540489	4	63.288
SNP_IGA_540556	4	63.288
SNP_IGA_540776	4	63.874
SNP_IGA_540804	4	63.874
SNP_IGA_541349	4	63.874
SNP_IGA_541975	4	63.874
SNP_IGA_542305	4	63.874
SNP_IGA_586043	5	0
SNP_IGA_586523	5	1.184
SNP_IGA_586597	5	1.184
SNP_IGA_587455	5	1.184
SNP_IGA_587528	5	1.184
SNP_IGA_587708	5	1.771
SNP_IGA_587832	5	1.771
SNP_IGA_588670	5	4.184
SNP_IGA_588676	5	4.184
SNP_IGA_588866	5	4.184
SNP_IGA_589480	5	5.368
SNP_IGA_590982	5	8.413
SNP_IGA_591147	5	8.413
SNP_IGA_591174	5	8.413
SNP_IGA_591213	5	8.413
SNP_IGA_591227	5	8.413
SNP_IGA_591439	5	9.597
SNP_IGA_591444	5	9.597
SNP_IGA_591451	5	9.597
SNP_IGA_591456	5	9.597
SNP_IGA_591760	5	9.597
SNP_IGA_592011	5	9.597
SNP_IGA_592042	5	9.597
SNP_IGA_592741	5	9.597
SNP_IGA_593629	5	10.782
SNP_IGA_594090	5	12.574
SNP_IGA_594176	5	12.574
SNP_IGA_594279	5	13.161
SNP_IGA_595313	5	18.178
SNP_IGA_595358	5	18.178
SNP_IGA_595786	5	21.219
SNP_IGA_595829	5	21.219
SNP_IGA_595930	5	21.219
SNP_IGA_596332	5	21.807
SNP_IGA_596359	5	21.807
SNP_IGA_597489	5	28.195
SNP_IGA_598784	5	29.38
SNP_IGA_598805	5	29.38
SNP_IGA_598828	5	29.968
SNP_IGA_599184	5	31.165
SNP_IGA_607711	6	0
SNP_IGA_607528	6	0
SNP_IGA_607343	6	0.587
SNP_IGA_607240	6	0.587
SNP_IGA_607179	6	0.587
SNP_IGA_607013	6	0.587
SNP_IGA_618849	6	0.587
SNP_IGA_618824	6	0.587
SNP_IGA_618417	6	0.587
SNP_IGA_618376	6	0.587
SNP_IGA_617922	6	0.587
SNP_IGA_616534	6	0.587
SNP_IGA_616508	6	0.587
SNP_IGA_616458	6	0.587
SNP_IGA_616295	6	0.587
SNP_IGA_616286	6	0.587
SNP_IGA_616119	6	1.173
SNP_IGA_616074	6	1.173
SNP_IGA_616005	6	1.173
SNP_IGA_615979	6	1.173
SNP_IGA_615381	6	1.173
SNP_IGA_615377	6	1.173
SNP_IGA_614935	6	1.173
SNP_IGA_614635	6	1.173
SNP_IGA_614519	6	1.76
SNP_IGA_614273	6	2.347
SNP_IGA_614236	6	2.347
SNP_IGA_614082	6	2.347
SNP_IGA_614054	6	2.347
SNP_IGA_614045	6	2.347
snp_6_2750075	6	2.933
SNP_IGA_611891	6	2.933
SNP_IGA_611748	6	2.933
SNP_IGA_611544	6	2.933
SNP_IGA_611511	6	2.933
SNP_IGA_611149	6	2.933
SNP_IGA_611064	6	2.933
SNP_IGA_610531	6	4.726
SNP_IGA_610487	6	4.726
SNP_IGA_609984	6	4.726
SNP_IGA_609723	6	5.313
SNP_IGA_609630	6	5.313
SNP_IGA_609531	6	5.313
SNP_IGA_609501	6	5.313
SNP_IGA_609485	6	5.313
SNP_IGA_609463	6	5.313
SNP_IGA_605605	6	7.107
SNP_IGA_605863	6	7.107
SNP_IGA_605980	6	7.107
SNP_IGA_605986	6	7.107
SNP_IGA_606059	6	7.107
SNP_IGA_606086	6	7.107
SNP_IGA_606435	6	7.693
SNP_IGA_619081	6	8.878
SNP_IGA_619263	6	9.465
SNP_IGA_619845	6	10.051
SNP_IGA_620099	6	10.051
snp_6_5294415	6	12.466
SNP_IGA_621556	6	13.052
SNP_IGA_621562	6	13.052
SNP_IGA_621593	6	13.052
SNP_IGA_621914	6	14.237
SNP_IGA_621925	6	14.237
SNP_IGA_624015	6	14.824
SNP_IGA_624248	6	14.824
SNP_IGA_624391	6	16.009
SNP_IGA_624396	6	16.009
SNP_IGA_624583	6	17.194
SNP_IGA_625680	6	17.78
SNP_IGA_626080	6	20.198
SNP_IGA_627328	6	20.198
SNP_IGA_627350	6	20.198
SNP_IGA_627396	6	20.198
SNP_IGA_627415	6	20.198
SNP_IGA_627535	6	20.198
SNP_IGA_627574	6	20.198
SNP_IGA_627934	6	20.198
SNP_IGA_628464	6	20.198
SNP_IGA_628744	6	20.198
SNP_IGA_628841	6	20.785
snp_6_7910869	6	20.785
SNP_IGA_628993	6	20.785
SNP_IGA_629177	6	21.372
SNP_IGA_629806	6	21.372
SNP_IGA_631014	6	21.959
SNP_IGA_631212	6	21.959
SNP_IGA_631845	6	23.144
SNP_IGA_631948	6	23.144
SNP_IGA_632049	6	23.144
SNP_IGA_632110	6	23.144
SNP_IGA_632123	6	23.144
snp_6_9991340	6	24.939
SNP_IGA_634769	6	24.939
SNP_IGA_634798	6	24.939
SNP_IGA_640430	6	26.733
SNP_IGA_640928	6	26.733
SNP_IGA_641339	6	26.733
SNP_IGA_641542	6	26.733
SNP_IGA_641637	6	26.733
SNP_IGA_642817	6	27.32
SNP_IGA_644743	6	28.506
SNP_IGA_644944	6	28.506
SNP_IGA_647214	6	29.093
SNP_IGA_650422	6	29.093
SNP_IGA_651083	6	29.093
SNP_IGA_651095	6	29.093
SNP_IGA_651766	6	29.68
SNP_IGA_651771	6	29.68
SNP_IGA_652492	6	29.68
SNP_IGA_652595	6	29.68
SNP_IGA_652659	6	30.865
SNP_IGA_652667	6	30.865
SNP_IGA_652676	6	30.865
SNP_IGA_652680	6	30.865
SNP_IGA_655501	6	31.452
SNP_IGA_655564	6	31.452
SNP_IGA_655794	6	32.038
SNP_IGA_655825	6	32.038
SNP_IGA_656035	6	32.038
SNP_IGA_656199	6	32.038
SNP_IGA_658314	6	32.038
SNP_IGA_658320	6	32.038
SNP_IGA_658471	6	32.038
SNP_IGA_658485	6	32.038
SNP_IGA_658491	6	32.038
SNP_IGA_658497	6	32.038
SNP_IGA_661135	6	32.038
SNP_IGA_661965	6	32.038
SNP_IGA_662245	6	32.038
SNP_IGA_662881	6	32.038
SNP_IGA_663057	6	32.038
SNP_IGA_663541	6	33.223
SNP_IGA_667746	6	35.64
SNP_IGA_668442	6	35.64
SNP_IGA_669050	6	36.226
SNP_IGA_669440	6	36.226
SNP_IGA_669740	6	36.226
SNP_IGA_670280	6	36.813
SNP_IGA_670348	6	36.813
SNP_IGA_670494	6	36.813
SNP_IGA_670509	6	36.813
SNP_IGA_670727	6	36.813
SNP_IGA_670781	6	36.813
SNP_IGA_671630	6	37.4
SNP_IGA_671806	6	37.4
SNP_IGA_672731	6	39.195
SNP_IGA_672852	6	39.195
SNP_IGA_673065	6	39.195
SNP_IGA_673205	6	39.195
SNP_IGA_673277	6	39.195
SNP_IGA_674001	6	39.782
SNP_IGA_674145	6	39.782
SNP_IGA_675077	6	39.782
SNP_IGA_675229	6	39.782
SNP_IGA_675336	6	40.369
SNP_IGA_675436	6	40.369
SNP_IGA_675637	6	41.554
snp_6_21067422	6	43.349
SNP_IGA_678681	6	45.145
SNP_IGA_679038	6	45.732
SNP_IGA_679199	6	46.319
SNP_IGA_679213	6	46.319
SNP_IGA_680032	6	48.736
SNP_IGA_680112	6	49.323
SNP_IGA_680124	6	49.323
SNP_IGA_680295	6	49.91
SNP_IGA_680310	6	49.91
SNP_IGA_680329	6	49.91
SNP_IGA_680499	6	49.91
SNP_IGA_680615	6	49.91
SNP_IGA_680699	6	49.91
SNP_IGA_680705	6	49.91
SNP_IGA_680726	6	49.91
SNP_IGA_680896	6	49.91
SNP_IGA_680901	6	49.91
SNP_IGA_680909	6	49.91
SNP_IGA_681209	6	49.91
SNP_IGA_681219	6	49.91
SNP_IGA_681258	6	49.91
SNP_IGA_681297	6	49.91
SNP_IGA_681592	6	51.705
SNP_IGA_681724	6	52.291
SNP_IGA_681775	6	52.291
SNP_IGA_681888	6	52.878
SNP_IGA_681970	6	52.878
SNP_IGA_682005	6	52.878
SNP_IGA_682343	6	55.295
Pp22Cl	6	55.295
SNP_IGA_682704	6	55.295
SNP_IGA_682723	6	55.295
SNP_IGA_682729	6	55.295
SNP_IGA_682735	6	55.295
SNP_IGA_683956	6	56.48
SNP_IGA_683968	6	56.48
SNP_IGA_684677	6	56.48
SNP_IGA_684875	6	57.067
SNP_IGA_684999	6	57.067
SNP_IGA_685158	6	57.067
SNP_IGA_685306	6	57.067
SNP_IGA_686112	6	57.067
SNP_IGA_686125	6	57.067
SNP_IGA_687642	6	57.067
SNP_IGA_687855	6	57.067
SNP_IGA_687911	6	57.654
Pp21Cl	6	57.654
SNP_IGA_687982	6	58.241
SNP_IGA_688290	6	58.241
SNP_IGA_690390	6	59.425
SNP_IGA_690792	6	60.012
SNP_IGA_690898	6	60.012
SNP_IGA_690931	6	60.012
SNP_IGA_690936	6	60.012
SNP_IGA_690958	6	60.012
SNP_IGA_691038	6	60.012
SNP_IGA_691196	6	60.012
SNP_IGA_691341	6	60.012
SNP_IGA_691727	6	60.012
SNP_IGA_691838	6	60.599
SNP_IGA_691866	6	60.599
SNP_IGA_692396	6	60.599
SNP_IGA_692409	6	60.599
SNP_IGA_692833	6	60.599
SNP_IGA_692908	6	60.599
SNP_IGA_693435	6	60.599
SNP_IGA_693612	6	61.784
SNP_IGA_694025	6	62.371
SNP_IGA_694208	6	62.371
SNP_IGA_694241	6	62.371
SNP_IGA_695629	6	62.371
SNP_IGA_695665	6	62.371
SNP_IGA_695678	6	62.371
SNP_IGA_695715	6	62.371
SNP_IGA_695780	6	62.371
SNP_IGA_695791	6	62.371
SNP_IGA_727662	7	0
SNP_IGA_727130	7	0
SNP_IGA_726818	7	0
SNP_IGA_725139	7	0.586
SNP_IGA_724309	7	1.172
SNP_IGA_724271	7	1.172
SNP_IGA_724256	7	1.172
SNP_IGA_723701	7	1.172
SNP_IGA_722956	7	2.355
SNP_IGA_722952	7	2.355
SNP_IGA_722928	7	2.355
SNP_IGA_722921	7	2.355
SNP_IGA_722899	7	2.355
SNP_IGA_722889	7	2.355
SNP_IGA_722801	7	2.355
SNP_IGA_722771	7	2.355
SNP_IGA_721564	7	5.386
SNP_IGA_721444	7	5.386
SNP_IGA_720963	7	5.386
SNP_IGA_720121	7	5.386
SNP_IGA_719923	7	5.386
SNP_IGA_719908	7	5.386
SNP_IGA_719849	7	5.386
SNP_IGA_719178	7	5.386
SNP_IGA_719131	7	5.386
SNP_IGA_719120	7	5.386
SNP_IGA_718919	7	5.386
SNP_IGA_718633	7	5.386
SNP_IGA_718436	7	5.386
SNP_IGA_718094	7	5.386
SNP_IGA_717776	7	5.386
SNP_IGA_717749	7	5.386
SNP_IGA_717591	7	5.386
SNP_IGA_716322	7	5.386
SNP_IGA_716297	7	5.386
SNP_IGA_715837	7	5.386
SNP_IGA_715579	7	5.386
SNP_IGA_714572	7	5.973
SNP_IGA_714207	7	5.973
SNP_IGA_713301	7	7.762
SNP_IGA_711315	7	7.762
SNP_IGA_711056	7	7.762
SNP_IGA_710802	7	7.762
SNP_IGA_710792	7	7.762
SNP_IGA_710787	7	7.762
SNP_IGA_710377	7	7.762
SNP_IGA_707691	7	8.348
SNP_IGA_707010	7	8.348
SNP_IGA_706926	7	8.348
SNP_IGA_705226	7	10.136
SNP_IGA_704234	7	10.136
SNP_IGA_704173	7	10.136
SNP_IGA_704075	7	10.136
SNP_IGA_703549	7	10.723
SNP_IGA_730578	7	10.723
SNP_IGA_730927	7	10.723
SNP_IGA_730950	7	10.723
SNP_IGA_732284	7	10.723
SNP_IGA_732377	7	10.723
SNP_IGA_732383	7	10.723
SNP_IGA_732397	7	10.723
SNP_IGA_732429	7	10.723
SNP_IGA_738499	7	11.309
SNP_IGA_738856	7	11.309
SNP_IGA_740785	7	11.309
SNP_IGA_740791	7	11.309
SNP_IGA_740796	7	11.309
SNP_IGA_740801	7	11.309
SNP_IGA_740837	7	11.309
SNP_IGA_740845	7	11.309
SNP_IGA_740927	7	11.309
SNP_IGA_740958	7	11.309
SNP_IGA_741063	7	11.309
SNP_IGA_741178	7	11.309
SNP_IGA_741325	7	11.309
SNP_IGA_741700	7	11.309
SNP_IGA_741704	7	11.309
SNP_IGA_741769	7	11.309
SNP_IGA_741985	7	11.309
SNP_IGA_742048	7	11.309
SNP_IGA_742067	7	11.309
SNP_IGA_742392	7	11.309
SNP_IGA_743057	7	11.309
SNP_IGA_743063	7	11.309
SNP_IGA_743069	7	11.895
SNP_IGA_744253	7	11.895
SNP_IGA_745363	7	12.482
SNP_IGA_745637	7	14.27
SNP_IGA_745712	7	14.857
SNP_IGA_745880	7	14.857
SNP_IGA_746147	7	14.857
SNP_IGA_746187	7	14.857
SNP_IGA_746204	7	14.857
SNP_IGA_746619	7	14.857
SNP_IGA_746989	7	14.857
SNP_IGA_747413	7	14.857
SNP_IGA_747430	7	14.857
SNP_IGA_748210	7	14.857
SNP_IGA_748306	7	14.857
SNP_IGA_748434	7	14.857
SNP_IGA_748637	7	15.443
snp_7_7722966	7	15.443
SNP_IGA_749366	7	16.03
SNP_IGA_749383	7	16.03
SNP_IGA_749396	7	16.03
SNP_IGA_749812	7	16.03
SNP_IGA_749816	7	16.03
SNP_IGA_750219	7	16.03
SNP_IGA_750432	7	16.03
SNP_IGA_750721	7	16.616
SNP_IGA_750914	7	16.616
SNP_IGA_750921	7	16.616
SNP_IGA_750944	7	16.616
SNP_IGA_750960	7	16.616
SNP_IGA_751049	7	16.616
SNP_IGA_751123	7	16.616
SNP_IGA_751250	7	16.616
SNP_IGA_751463	7	16.616
SNP_IGA_751547	7	16.616
SNP_IGA_751667	7	16.616
SNP_IGA_752104	7	16.616
SNP_IGA_752549	7	16.616
SNP_IGA_753122	7	17.799
SNP_IGA_753146	7	17.799
SNP_IGA_753360	7	17.799
SNP_IGA_753534	7	17.799
SNP_IGA_753541	7	17.799
SNP_IGA_757976	7	18.386
SNP_IGA_757990	7	18.386
SNP_IGA_758276	7	19.569
SNP_IGA_758556	7	20.155
SNP_IGA_758722	7	20.155
SNP_IGA_758739	7	20.155
SNP_IGA_758767	7	20.155
SNP_IGA_758772	7	20.155
SNP_IGA_759002	7	20.155
SNP_IGA_759024	7	20.155
SNP_IGA_759111	7	20.155
SNP_IGA_759117	7	20.155
SNP_IGA_759122	7	20.155
SNP_IGA_759141	7	20.155
SNP_IGA_759146	7	20.155
SNP_IGA_759178	7	20.155
SNP_IGA_759247	7	20.155
SNP_IGA_759382	7	20.155
SNP_IGA_759386	7	20.155
SNP_IGA_759519	7	20.155
SNP_IGA_760572	7	21.338
SNP_IGA_760608	7	21.338
SNP_IGA_760615	7	21.338
SNP_IGA_762538	7	22.521
SNP_IGA_762859	7	22.521
SNP_IGA_762895	7	22.521
SNP_IGA_762942	7	22.521
SNP_IGA_763204	7	22.521
SNP_IGA_763224	7	22.521
SNP_IGA_763311	7	22.521
SNP_IGA_763910	7	23.107
SNP_IGA_768215	7	27.43
SNP_IGA_768226	7	27.43
SNP_IGA_768368	7	27.43
SNP_IGA_768843	7	27.43
SNP_IGA_769084	7	27.43
SNP_IGA_769471	7	27.43
SNP_IGA_769675	7	27.43
SNP_IGA_769682	7	27.43
SNP_IGA_769687	7	27.43
SNP_IGA_769843	7	27.43
SNP_IGA_769927	7	27.43
SNP_IGA_770009	7	27.43
SNP_IGA_771684	7	28.017
SNP_IGA_773218	7	29.199
SNP_IGA_773652	7	29.199
SNP_IGA_773659	7	29.199
SNP_IGA_773785	7	29.199
SNP_IGA_773794	7	29.199
SNP_IGA_773799	7	29.199
SNP_IGA_773902	7	29.199
SNP_IGA_773961	7	29.199
SNP_IGA_774222	7	29.199
SNP_IGA_774341	7	29.199
SNP_IGA_774557	7	29.199
SNP_IGA_775161	7	32.233
SNP_IGA_776067	7	32.819
SNP_IGA_776161	7	33.405
SNP_IGA_776214	7	33.405
SNP_IGA_776348	7	33.405
SNP_IGA_776826	7	33.991
SNP_IGA_776892	7	33.991
SNP_IGA_777357	7	35.781
SNP_IGA_777469	7	36.367
SNP_IGA_777508	7	36.367
SNP_IGA_777798	7	36.367
SNP_IGA_778002	7	36.953
SNP_IGA_778125	7	38.744
SNP_IGA_778138	7	38.744
SNP_IGA_778242	7	38.744
SNP_IGA_778568	7	41.153
SNP_IGA_778587	7	41.153
SNP_IGA_778808	7	41.153
SNP_IGA_779276	7	41.739
SNP_IGA_780816	7	42.326
SNP_IGA_781003	7	42.912
SNP_IGA_781062	7	42.912
SNP_IGA_781082	7	42.912
SNP_IGA_781249	7	43.498
SNP_IGA_781317	7	43.498
SNP_IGA_781352	7	43.498
SNP_IGA_781364	7	43.498
SNP_IGA_781396	7	43.498
Pp26Cl	7	43.498
SNP_IGA_781455	7	43.498
SNP_IGA_781470	7	43.498
SNP_IGA_782427	7	44.085
snp_7_17628094	7	44.085
SNP_IGA_782523	7	44.085
SNP_IGA_782750	7	44.085
SNP_IGA_782867	7	44.671
SNP_IGA_782883	7	44.671
SNP_IGA_782916	7	44.671
SNP_IGA_783187	7	45.258
SNP_IGA_783262	7	45.258
SNP_IGA_783274	7	45.258
SNP_IGA_783677	7	45.258
SNP_IGA_783965	7	45.258
SNP_IGA_784073	7	45.258
SNP_IGA_784179	7	45.258
SNP_IGA_784373	7	45.258
SNP_IGA_784504	7	46.44
SNP_IGA_784533	7	46.44
SNP_IGA_784561	7	46.44
SNP_IGA_784777	7	46.44
SNP_IGA_784792	7	46.44
SNP_IGA_784825	7	46.44
SNP_IGA_785000	7	47.026
SNP_IGA_785031	7	47.026
SNP_IGA_785068	7	47.026
SNP_IGA_785228	7	47.613
SNP_IGA_785447	7	48.199
SNP_IGA_786333	7	48.785
SNP_IGA_786464	7	48.785
SNP_IGA_786805	7	48.785
SNP_IGA_786851	7	48.785
SNP_IGA_786856	7	48.785
SNP_IGA_786882	7	48.785
SNP_IGA_786935	7	48.785
SNP_IGA_787064	7	49.371
SNP_IGA_788811	7	49.958
SNP_IGA_789279	7	50.544
SNP_IGA_789353	7	50.544
SNP_IGA_789414	7	50.544
snp_7_20169559	7	50.544
SNP_IGA_789447	7	50.544
SNP_IGA_789700	7	51.13
SNP_IGA_789827	7	51.13
SNP_IGA_789941	7	51.13
SNP_IGA_790122	7	51.716
SNP_IGA_790152	7	51.716
SNP_IGA_790167	7	51.716
SNP_IGA_790186	7	51.716
SNP_IGA_790383	7	51.716
SNP_IGA_790944	7	51.716
SNP_IGA_791089	7	51.716
SNP_IGA_816138	8	0
SNP_IGA_816287	8	0
SNP_IGA_816293	8	0
SNP_IGA_816504	8	0
SNP_IGA_816537	8	0
SNP_IGA_816684	8	0
SNP_IGA_816725	8	0
SNP_IGA_817585	8	0
SNP_IGA_817590	8	0
SNP_IGA_817931	8	0
SNP_IGA_817967	8	0
SNP_IGA_817973	8	0
SNP_IGA_817980	8	0
SNP_IGA_818378	8	0
SNP_IGA_819587	8	0.587
SNP_IGA_819978	8	0.587
SNP_IGA_819986	8	0.587
SNP_IGA_819993	8	0.587
SNP_IGA_820001	8	0.587
SNP_IGA_822050	8	0.587
SNP_IGA_823288	8	1.173
SNP_IGA_824039	8	2.357
snp_8_5519501	8	2.357
SNP_IGA_824074	8	2.357
SNP_IGA_826086	8	2.943
SNP_IGA_826343	8	2.943
SNP_IGA_827612	8	2.943
SNP_IGA_827966	8	2.943
SNP_IGA_828011	8	2.943
SNP_IGA_828051	8	2.943
SNP_IGA_828072	8	2.943
SNP_IGA_828918	8	2.943
SNP_IGA_828948	8	2.943
SNP_IGA_828954	8	2.943
SNP_IGA_829814	8	2.943
SNP_IGA_829859	8	2.943
SNP_IGA_843797	8	4.734
SNP_IGA_843729	8	4.734
SNP_IGA_841696	8	6.525
SNP_IGA_841576	8	6.525
SNP_IGA_841298	8	6.525
SNP_IGA_836857	8	7.708
SNP_IGA_835981	8	7.708
SNP_IGA_835443	8	7.708
SNP_IGA_835149	8	7.708
SNP_IGA_834933	8	8.295
SNP_IGA_834505	8	8.295
SNP_IGA_834321	8	8.295
SNP_IGA_834136	8	8.295
SNP_IGA_852599	8	9.478
SNP_IGA_853053	8	9.478
SNP_IGA_853101	8	9.478
SNP_IGA_853233	8	10.065
SNP_IGA_853239	8	10.065
SNP_IGA_853250	8	10.065
SNP_IGA_853257	8	10.065
SNP_IGA_853473	8	10.065
SNP_IGA_853526	8	10.065
SNP_IGA_853728	8	10.065
SNP_IGA_853986	8	10.065
SNP_IGA_855356	8	12.475
SNP_IGA_855459	8	12.475
SNP_IGA_855507	8	12.475
SNP_IGA_856141	8	13.062
SNP_IGA_857951	8	13.648
SNP_IGA_858039	8	13.648
SNP_IGA_858061	8	13.648
SNP_IGA_859154	8	16.057
SNP_IGA_859441	8	18.465
SNP_IGA_859602	8	18.465
SNP_IGA_860069	8	18.465
SNP_IGA_862006	8	19.648
SNP_IGA_862034	8	19.648
SNP_IGA_862368	8	20.832
SNP_IGA_862489	8	20.832
SNP_IGA_862597	8	20.832
SNP_IGA_862801	8	21.418
SNP_IGA_862825	8	21.418
SNP_IGA_863130	8	21.418
SNP_IGA_863252	8	21.418
SNP_IGA_863869	8	22.602
SNP_IGA_864110	8	22.602
SNP_IGA_865003	8	23.785
SNP_IGA_865041	8	23.785
SNP_IGA_865412	8	23.785
SNP_IGA_865419	8	23.785
SNP_IGA_865709	8	24.371
SNP_IGA_866157	8	24.371
SNP_IGA_866213	8	24.371
SNP_IGA_866501	8	24.371
SNP_IGA_866691	8	24.958
SNP_IGA_866785	8	24.958
SNP_IGA_866829	8	24.958
SNP_IGA_868099	8	26.141
SNP_IGA_868339	8	26.141
SNP_IGA_869487	8	29.183
SNP_IGA_869748	8	29.77
SNP_IGA_872411	8	30.357
SNP_IGA_872778	8	30.943
SNP_IGA_872978	8	31.53
SNP_IGA_873055	8	32.117
SNP_IGA_873491	8	32.117
SNP_IGA_873743	8	32.117
SNP_IGA_873750	8	32.117
SNP_IGA_873768	8	32.117
SNP_IGA_873803	8	32.117
SNP_IGA_873870	8	32.117
SNP_IGA_874263	8	32.117
SNP_IGA_874438	8	32.703
SNP_IGA_874639	8	32.703
SNP_IGA_875108	8	33.29
SNP_IGA_875343	8	33.29
SNP_IGA_875531	8	33.29
SNP_IGA_875547	8	33.29
SNP_IGA_875826	8	33.876
SNP_IGA_875889	8	33.876
SNP_IGA_877141	8	33.876
SNP_IGA_877683	8	35.06
SNP_IGA_877787	8	35.06
SNP_IGA_878044	8	35.06
SNP_IGA_879224	8	36.852
SNP_IGA_879291	8	37.438
SNP_IGA_879313	8	37.438
SNP_IGA_879992	8	38.622
SNP_IGA_880076	8	38.622
SNP_IGA_880306	8	38.622
SNP_IGA_880355	8	38.622
SNP_IGA_880548	8	39.209
SNP_IGA_880572	8	39.209
SNP_IGA_880620	8	39.795
SNP_IGA_880641	8	39.795
SNP_IGA_880789	8	40.382
SNP_IGA_880900	8	40.382
SNP_IGA_881120	8	40.382
SNP_IGA_881135	8	40.382
SNP_IGA_881144	8	40.382
SNP_IGA_881154	8	40.382
SNP_IGA_881160	8	40.382
SNP_IGA_881173	8	40.382
SNP_IGA_881400	8	40.382
SNP_IGA_881453	8	40.968
SNP_IGA_881509	8	40.968
SNP_IGA_881804	8	40.968
SNP_IGA_881810	8	40.968
SNP_IGA_881815	8	40.968
SNP_IGA_882091	8	40.968
SNP_IGA_882225	8	41.555
SNP_IGA_882427	8	41.555
SNP_IGA_882433	8	41.555
SNP_IGA_882454	8	41.555
SNP_IGA_882680	8	42.141
SNP_IGA_882788	8	42.141
SNP_IGA_883292	8	43.324
SNP_IGA_883381	8	45.113
SNP_IGA_883429	8	45.113
SNP_IGA_883524	8	45.113
SNP_IGA_883625	8	45.113
SNP_IGA_883838	8	45.113
SNP_IGA_884050	8	45.113
SNP_IGA_884078	8	45.113
SNP_IGA_884135	8	45.7
SNP_IGA_884153	8	45.7
SNP_IGA_884218	8	45.7
SNP_IGA_884329	8	45.7
SNP_IGA_884455	8	45.7
SNP_IGA_884498	8	45.7
SNP_IGA_884527	8	45.7
SNP_IGA_884657	8	45.7
SNP_IGA_884721	8	45.7
SNP_IGA_884755	8	45.7
SNP_IGA_884847	8	46.286
SNP_IGA_884899	8	46.872
SNP_IGA_885070	8	46.872
SNP_IGA_885121	8	46.872
SNP_IGA_885177	8	46.872
SNP_IGA_885335	8	47.459
SNP_IGA_885430	8	47.459
