# Supplementary material for: High-density multi-population consensus genetic linkage map for peach
Source: PLoS One. 2018 Nov 21;13(11):e0207724. doi: 10.1371/journal.pone.0207724 (PMC6248993; doi:10.1371/journal.pone.0207724)
Supplement: S2 Table — (XLSX) [file pone.0207724.s004.xlsx]

## Sheet: S2 Table MergeMap consensus map
S2 Table. Peach consensus map with 3,092 molecular markers constructed using MergeMap algorithm
Names	LG	cM
SNP_IGA_1003	1	0
SNP_IGA_1129	1	0
SNP_IGA_1103	1	0
SNP_IGA_679	1	0
CPPCT016	1	1.1
SNP_IGA_2331	1	1.1
SNP_IGA_2006	1	1.1
SNP_IGA_2056	1	1.1
SNP_IGA_2651	1	1.75
SNP_IGA_2742	1	1.75
SNP_IGA_2670	1	1.75
SNP_IGA_2832	1	1.75
EPDCU3122	1	2.68
SNP_IGA_3108	1	2.68
SNP_IGA_3621	1	2.68
SNP_IGA_3859	1	2.68
SNP_IGA_3717	1	2.68
SNP_IGA_3770	1	2.68
SNP_IGA_3800	1	2.68
SNP_IGA_3806	1	2.68
SNP_IGA_3833	1	2.68
SNP_IGA_3866	1	2.68
SNP_IGA_3551	1	4.28
SNP_IGA_3931	1	4.88
SNP_IGA_4008	1	4.88
SNP_IGA_4137	1	4.88
SNP_IGA_4435	1	5.28
SNP_IGA_4610	1	5.6
SNP_IGA_4544	1	6.4
SNP_IGA_4906	1	6.4
SNP_IGA_5258	1	6.4
SNP_IGA_5278	1	6.4
SNP_IGA_5726	1	6.4
SNP_IGA_5675	1	6.8
SNP_IGA_5891	1	7.44
SNP_IGA_6055	1	7.44
SNP_IGA_6247	1	7.44
SNP_IGA_6493	1	7.44
SNP_IGA_6524	1	7.44
SNP_IGA_6633	1	7.44
SNP_IGA_6796	1	7.44
SNP_IGA_6853	1	7.44
SNP_IGA_7119	1	7.44
SNP_IGA_7142	1	7.44
SNP_IGA_7268	1	7.44
SNP_IGA_7575	1	7.44
SNP_IGA_6400	1	7.44
SNP_IGA_6972	1	7.44
SNP_IGA_7066	1	7.87
SNP_IGA_7706	1	7.87
SNP_IGA_7738	1	9.17
SNP_IGA_8257	1	9.17
SNP_IGA_9197	1	10.1
SNP_IGA_9695	1	10.1
SNP_IGA_9723	1	10.1
SNP_IGA_9745	1	10.1
SNP_IGA_10520	1	11.1
SNP_IGA_10635	1	11.1
SNP_IGA_10658	1	11.1
SNP_IGA_10792	1	11.1
SNP_IGA_10171	1	11.28
SNP_IGA_10938	1	11.71
SNP_IGA_11094	1	12.57
SNP_IGA_11106	1	12.57
SNP_IGA_11130	1	12.57
SNP_IGA_11879	1	13
SNP_IGA_12214	1	13.43
SNP_IGA_12367	1	13.83
SNP_IGA_12519	1	14.26
SNP_IGA_16897	1	15.12
SNP_IGA_15268	1	16.42
Pp20Cl	1	17.57
SNP_IGA_14438	1	17.57
SNP_IGA_435668	1	18.95
SNP_IGA_435720	1	18.95
SNP_IGA_17419	1	19.38
SNP_IGA_17833	1	19.38
SNP_IGA_18222	1	20.18
CPPCT010	1	21.58
SNP_IGA_18927	1	21.58
SNP_IGA_19393	1	21.58
SNP_IGA_19514	1	21.58
SNP_IGA_19818	1	21.98
SNP_IGA_21221	1	22.68
SNP_IGA_22603	1	26.08
SNP_IGA_23453	1	26.08
SNP_IGA_23463	1	26.08
SNP_IGA_23572	1	26.08
SNP_IGA_23251	1	26.08
SNP_IGA_23357	1	26.08
M16a	1	27.22
SNP_IGA_24260	1	27.22
SNP_IGA_24318	1	27.22
SNP_IGA_24481	1	28.29
SNP_IGA_24703	1	28.84
SNP_IGA_24812	1	28.84
SNP_IGA_24980	1	28.84
SNP_IGA_25403	1	30.79
SNP_IGA_25435	1	30.79
SNP_IGA_25530	1	30.79
SNP_IGA_26053	1	30.79
SNP_IGA_26500	1	32.68
SNP_IGA_26796	1	32.68
SNP_IGA_27852	1	32.68
SNP_IGA_28066	1	32.68
SNP_IGA_26876	1	32.68
SNP_IGA_28112	1	32.68
SNP_IGA_28130	1	32.68
SNP_IGA_28275	1	34.01
SNP_IGA_28294	1	34.01
SNP_IGA_28465	1	34.61
SNP_IGA_29009	1	35.11
SNP_IGA_29836	1	36.61
SNP_IGA_29854	1	36.61
SNP_IGA_29904	1	36.61
SNP_IGA_29920	1	36.61
SNP_IGA_30043	1	37.71
EPPCU5331	1	39.41
SNP_IGA_30092	1	39.44
PACITA005	1	39.51
SNP_IGA_30620	1	40.14
CPPCT027	1	40.69
SNP_IGA_33367	1	40.69
SNP_IGA_33532	1	40.69
SNP_IGA_33545	1	40.69
Pp9Cl	1	40.69
SNP_IGA_31001	1	40.69
SNP_IGA_31072	1	40.69
SNP_IGA_31108	1	40.69
SNP_IGA_31721	1	40.69
SNP_IGA_31646	1	41.99
SNP_IGA_32535	1	41.99
SNP_IGA_32705	1	42.42
SNP_IGA_33253	1	44.02
SNP_IGA_34297	1	44.82
SNP_IGA_34709	1	44.82
SNP_IGA_34964	1	44.82
SNP_IGA_34985	1	44.82
SNP_IGA_35020	1	44.82
SNP_IGA_34306	1	45.25
SNP_IGA_35442	1	45.85
SNP_IGA_35586	1	45.85
SNP_IGA_35681	1	45.85
SNP_IGA_36095	1	46.25
SNP_IGA_36109	1	46.25
SNP_IGA_36436	1	46.95
SNP_IGA_37531	1	46.95
SNP_IGA_37651	1	46.95
SNP_IGA_37664	1	46.95
SNP_IGA_37843	1	47.58
SNP_IGA_37907	1	47.58
SNP_IGA_38020	1	47.58
SNP_IGA_38386	1	47.58
SNP_IGA_38736	1	47.58
SNP_IGA_38748	1	47.58
SNP_IGA_38752	1	47.58
SNP_IGA_38403	1	47.58
SNP_IGA_38410	1	47.58
SNP_IGA_38447	1	47.58
SNP_IGA_38484	1	47.58
SNP_IGA_38491	1	47.58
SNP_IGA_38496	1	47.58
SNP_IGA_38635	1	47.58
SNP_IGA_38671	1	47.58
SNP_IGA_38953	1	47.58
SNP_IGA_38971	1	47.58
SNP_IGA_38979	1	47.58
SNP_IGA_38415	1	47.58
SNP_IGA_39717	1	48.13
SNP_IGA_40030	1	48.13
SNP_IGA_40295	1	49.08
SNP_IGA_40342	1	49.08
SNP_IGA_40766	1	50.06
SNP_IGA_919869	1	50.06
SNP_IGA_41429	1	50.36
SNP_IGA_41475	1	50.36
SNP_IGA_41470	1	51.16
SNP_IGA_46594	1	54.06
SNP_IGA_46754	1	54.48
SNP_IGA_47540	1	54.48
SNP_IGA_47595	1	55.06
SNP_IGA_47604	1	55.06
SNP_IGA_48586	1	55.06
SNP_IGA_53681	1	55.06
SNP_IGA_54637	1	55.06
SNP_IGA_55908	1	55.06
SNP_IGA_55914	1	55.06
SNP_IGA_55918	1	55.06
SNP_IGA_55923	1	55.06
SNP_IGA_56020	1	55.06
snp_scaffold_1_15762748	1	55.06
SNP_IGA_53531	1	55.06
SNP_IGA_56163	1	55.06
snp_1_15750387	1	55.06
SNP_IGA_55903	1	55.92
SNP_IGA_56198	1	55.92
SNP_IGA_57544	1	56.35
SNP_IGA_58626	1	56.35
SNP_IGA_60312	1	57.65
SNP_IGA_63776	1	59.75
SNP_IGA_63825	1	59.75
SNP_IGA_63833	1	59.75
SNP_IGA_63847	1	59.75
SNP_IGA_64112	1	59.75
SNP_IGA_64918	1	59.75
SNP_IGA_65002	1	59.75
SNP_IGA_65286	1	59.75
SNP_IGA_67137	1	59.75
SNP_IGA_67265	1	59.75
SNP_IGA_65694	1	60.37
EPPCU1090	1	60.45
SNP_IGA_69306	1	61.48
SNP_IGA_78367	1	64.57
SNP_IGA_78954	1	64.57
UDP96-005	1	64.57
SNP_IGA_79455	1	64.57
SNP_IGA_79719	1	65.87
SNP_IGA_79809	1	65.87
SNP_IGA_80547	1	66.44
SNP_IGA_82861	1	67.01
SNP_IGA_83053	1	67.59
SNP_IGA_84324	1	71.15
SNP_IGA_84580	1	71.15
SNP_IGA_86918	1	71.15
SNP_IGA_86925	1	71.15
SNP_IGA_86968	1	71.58
SNP_IGA_87695	1	71.58
SNP_IGA_88028	1	72.01
SNP_IGA_88830	1	72.01
SNP_IGA_90804	1	74.3
SNP_IGA_89105	1	74.32
SNP_IGA_89808	1	74.32
SNP_IGA_90213	1	74.32
SNP_IGA_91050	1	74.32
SNP_IGA_91252	1	75.61
CPDCT024	1	77.35
SNP_IGA_92681	1	77.35
SNP_IGA_92966	1	77.35
SNP_IGA_93063	1	77.35
SNP_IGA_93313	1	77.35
SNP_IGA_93479	1	77.35
SNP_IGA_94024	1	77.35
snp_1_27368782	1	77.35
SNP_IGA_93274	1	77.35
SNP_IGA_93589	1	77.35
SNP_IGA_95389	1	77.35
SNP_IGA_95412	1	77.35
SNP_IGA_95417	1	77.35
SNP_IGA_93768	1	78.21
SNP_IGA_94057	1	78.21
SNP_IGA_94887	1	78.64
SNP_IGA_95095	1	79.64
SNP_IGA_95421	1	79.64
SNP_IGA_95426	1	79.64
SNP_IGA_95715	1	80.47
SNP_IGA_96088	1	80.47
SNP_IGA_96144	1	80.47
SNP_IGA_96555	1	80.47
SNP_IGA_96232	1	81.37
SNP_IGA_96539	1	81.37
SNP_IGA_96544	1	81.37
SNP_IGA_97351	1	82.67
SNP_IGA_97747	1	84.51
SNP_IGA_97802	1	84.51
SNP_IGA_98340	1	85.19
SNP_IGA_98623	1	85.8
EPDCU1945	1	85.85
SNP_IGA_98960	1	85.95
SNP_IGA_99110	1	86.55
SNP_IGA_101065	1	90.59
SNP_IGA_101106	1	90.59
SNP_IGA_101331	1	90.59
SNP_IGA_101451	1	90.59
SNP_IGA_101467	1	90.59
CPPCT026	1	91.37
SNP_IGA_101476	1	91.37
SNP_IGA_101751	1	91.37
SNP_IGA_101538	1	91.37
SNP_IGA_101815	1	92.33
SNP_IGA_101845	1	92.33
SNP_IGA_102335	1	92.75
SNP_IGA_102464	1	92.75
SNP_IGA_102577	1	92.75
SNP_IGA_102807	1	93.18
SNP_IGA_102819	1	94.05
SNP_IGA_103422	1	95.34
SNP_IGA_103507	1	96.29
SNP_IGA_103900	1	96.69
SNP_IGA_103917	1	96.69
SNP_IGA_103965	1	96.69
SNP_IGA_104030	1	96.69
EPDCU3489	1	97.09
SNP_IGA_104167	1	97.09
SNP_IGA_104180	1	97.09
SNP_IGA_104324	1	97.5
SNP_IGA_104332	1	97.5
BPPCT020	1	98.3
SNP_IGA_104455	1	98.3
SNP_IGA_104466	1	98.3
SNP_IGA_104819	1	98.3
SNP_IGA_104857	1	98.3
SNP_IGA_104812	1	98.3
SNP_IGA_104890	1	98.3
SNP_IGA_105106	1	98.3
SNP_IGA_105122	1	98.93
SNP_IGA_105753	1	100.03
SNP_IGA_105878	1	100.03
SNP_IGA_105890	1	100.03
SNP_IGA_106000	1	100.94
SNP_IGA_106146	1	100.94
SNP_IGA_106177	1	100.94
SNP_IGA_106211	1	100.94
SNP_IGA_107417	1	100.94
SNP_IGA_106616	1	101.24
SNP_IGA_106646	1	101.64
SNP_IGA_106673	1	101.64
SNP_IGA_106756	1	101.64
SNP_IGA_106818	1	101.64
SNP_IGA_106841	1	101.64
SNP_IGA_107029	1	101.64
SNP_IGA_107337	1	101.64
SNP_IGA_107472	1	101.64
SNP_IGA_107080	1	102.5
SNP_IGA_107095	1	102.5
SNP_IGA_107295	1	103.36
SNP_IGA_107512	1	104.14
SNP_IGA_107745	1	105
SNP_IGA_108171	1	105.42
SNP_IGA_108801	1	106.12
SNP_IGA_107581	1	106.22
SNP_IGA_108931	1	106.34
SNP_IGA_109059	1	106.34
SNP_IGA_109133	1	106.77
SNP_IGA_109223	1	107.34
SNP_IGA_109276	1	107.34
SNP_IGA_109283	1	107.34
SNP_IGA_109353	1	107.34
SNP_IGA_109619	1	107.34
SNP_IGA_109897	1	107.34
SNP_IGA_109922	1	107.34
SNP_IGA_110275	1	107.34
SNP_IGA_110540	1	107.34
SNP_IGA_110550	1	107.34
SNP_IGA_110565	1	107.34
SNP_IGA_110571	1	107.34
SNP_IGA_110608	1	107.34
SNP_IGA_110634	1	107.34
SNP_IGA_110638	1	107.34
SNP_IGA_110712	1	107.34
SNP_IGA_110845	1	107.34
SNP_IGA_110863	1	107.34
SNP_IGA_110973	1	107.34
SNP_IGA_110977	1	107.34
SNP_IGA_110985	1	107.34
SNP_IGA_111054	1	109.74
BPPCT016	1	110.94
SNP_IGA_111259	1	110.94
SNP_IGA_111307	1	111.8
SNP_IGA_111314	1	111.8
SNP_IGA_111789	1	114
SNP_IGA_111858	1	114
SNP_IGA_111882	1	114
SNP_IGA_111946	1	114
SNP_IGA_112112	1	115.21
SNP_IGA_112191	1	115.21
SNP_IGA_112398	1	115.21
SNP_IGA_112450	1	115.21
SNP_IGA_112531	1	115.21
SNP_IGA_112550	1	115.21
SNP_IGA_112556	1	115.21
SNP_IGA_112998	1	115.21
SNP_IGA_113039	1	115.21
SNP_IGA_113314	1	115.21
SNP_IGA_113348	1	115.91
SNP_IGA_113361	1	115.91
SNP_IGA_113582	1	116.31
SNP_IGA_113607	1	116.31
SNP_IGA_113678	1	117.01
SNP_IGA_113878	1	117.01
SNP_IGA_113947	1	117.41
SNP_IGA_113971	1	117.41
SNP_IGA_114094	1	118.31
SNP_IGA_114146	1	118.31
SNP_IGA_114192	1	118.31
SNP_IGA_114898	1	118.31
SNP_IGA_114234	1	118.31
SNP_IGA_114581	1	118.31
SNP_IGA_114684	1	118.31
SNP_IGA_114741	1	118.31
SNP_IGA_115151	1	118.31
SNP_IGA_114286	1	118.31
SNP_IGA_114495	1	119.61
SNP_IGA_114770	1	119.61
SNP_IGA_115560	1	119.91
SNP_IGA_115605	1	119.91
SNP_IGA_115726	1	119.91
SNP_IGA_115957	1	121.41
SNP_IGA_115971	1	121.41
SNP_IGA_117999	1	121.41
SNP_IGA_118058	1	121.41
snp_1_39059187	1	121.41
CPPCT042	1	121.71
SNP_IGA_118371	1	121.71
SNP_IGA_118443	1	121.71
SNP_IGA_118639	1	122.51
SNP_IGA_118784	1	122.51
SNP_IGA_119013	1	123.37
EPDCU2862	1	124.23
SNP_IGA_119215	1	124.23
SNP_IGA_119391	1	124.23
SNP_IGA_120003	1	125.53
SNP_IGA_120057	1	125.53
CPPCT029	1	127.13
CPPCT053	1	129.33
SNP_IGA_120784	1	129.33
SNP_IGA_120926	1	131.13
SNP_IGA_121073	1	131.13
SNP_IGA_121212	1	131.13
SNP_IGA_121401	1	131.13
SNP_IGA_121364	1	131.13
SNP_IGA_121413	1	131.13
SNP_IGA_121659	1	131.13
SNP_IGA_121534	1	131.43
SNP_IGA_121740	1	131.43
SNP_IGA_121865	1	131.43
SNP_IGA_121817	1	131.43
snp_scaffold_1_41535285	1	133.28
SNP_IGA_123023	1	134.48
SNP_IGA_123089	1	134.48
SNP_IGA_123180	1	135.68
SNP_IGA_135854	1	135.68
snp_1_46757382	1	135.68
SNP_IGA_135137	1	136.49
SNP_IGA_135158	1	136.49
SNP_IGA_135006	1	136.92
BPPCT028	1	137.95
SNP_IGA_134631	1	137.95
SNP_IGA_132843	1	138.95
SNP_IGA_133115	1	138.95
SNP_IGA_132855	1	138.95
SNP_IGA_131589	1	139.95
SNP_IGA_131596	1	139.95
SNP_IGA_131988	1	139.95
SNP_IGA_132047	1	139.95
SNP_IGA_129422	1	140.95
SNP_IGA_129512	1	140.95
SNP_IGA_124466	1	141.95
SNP_IGA_125029	1	141.95
SNP_IGA_125219	1	141.95
SNP_IGA_126668	1	141.95
SNP_IGA_126857	1	141.95
SNP_IGA_127181	1	141.95
SNP_IGA_127323	1	141.95
SNP_IGA_127673	1	141.95
SNP_IGA_127836	1	141.95
SNP_IGA_128148	1	141.95
SNP_IGA_128189	1	141.95
SNP_IGA_123719	1	143.95
SNP_IGA_123766	1	143.95
SNP_IGA_123834	1	143.95
SNP_IGA_238423	2	0
SNP_IGA_238135	2	0
SNP_IGA_238077	2	0
SNP_IGA_237902	2	0
SNP_IGA_236666	2	0
SNP_IGA_236414	2	0
SNP_IGA_236409	2	0
SNP_IGA_236039	2	0
SNP_IGA_235684	2	0
SNP_IGA_235284	2	0
SNP_IGA_231766	2	1
SNP_IGA_230835	2	1
SNP_IGA_230793	2	1
SNP_IGA_230715	2	1
SNP_IGA_230405	2	1
SNP_IGA_230389	2	1
SNP_IGA_230378	2	1
SNP_IGA_230309	2	1
SNP_IGA_230290	2	1
SNP_IGA_137253	2	6.7
SNP_IGA_228997	2	7.4
SNP_IGA_136625	2	7.4
SNP_IGA_137625	2	7.4
SNP_IGA_137745	2	7.4
SNP_IGA_139270	2	7.4
SNP_IGA_139433	2	7.4
SNP_IGA_139468	2	7.4
SNP_IGA_139612	2	7.4
SNP_IGA_139783	2	7.4
SNP_IGA_140352	2	7.4
SNP_IGA_141600	2	7.4
SNP_IGA_141607	2	7.4
SNP_IGA_185638	2	7.4
SNP_IGA_186742	2	7.4
SNP_IGA_186785	2	7.4
SNP_IGA_186803	2	7.4
SNP_IGA_186819	2	7.4
SNP_IGA_186899	2	7.4
SNP_IGA_186905	2	7.4
CPPCT044	2	7.4
SNP_IGA_140089	2	8.8
SNP_IGA_140573	2	8.8
SNP_IGA_142599	2	8.8
SNP_IGA_144913	2	8.8
SNP_IGA_144919	2	8.8
SNP_IGA_145447	2	8.8
SNP_IGA_141858	2	9.6
SNP_IGA_142214	2	9.6
SNP_IGA_142231	2	9.6
SNP_IGA_143002	2	9.6
SNP_IGA_146377	2	10.21
SNP_IGA_146706	2	10.21
SNP_IGA_146765	2	10.21
SNP_IGA_147233	2	10.21
SNP_IGA_147766	2	10.21
SNP_IGA_148760	2	10.21
SNP_IGA_148770	2	10.21
SNP_IGA_148777	2	10.21
SNP_IGA_149868	2	10.21
SNP_IGA_150673	2	10.21
SNP_IGA_150857	2	10.21
SNP_IGA_151067	2	10.21
SNP_IGA_152111	2	10.21
SNP_IGA_152301	2	10.21
SNP_IGA_152320	2	10.21
SNP_IGA_152330	2	10.21
SNP_IGA_152439	2	10.21
SNP_IGA_152809	2	10.21
SNP_IGA_152961	2	10.21
SNP_IGA_152969	2	10.21
SNP_IGA_152976	2	10.21
SNP_IGA_153388	2	10.21
SNP_IGA_153443	2	10.21
SNP_IGA_153556	2	10.21
SNP_IGA_153672	2	10.21
SNP_IGA_153679	2	10.21
SNP_IGA_151613	2	10.75
SNP_IGA_153785	2	11.96
SNP_IGA_154354	2	11.96
SNP_IGA_154600	2	11.96
SNP_IGA_155433	2	11.96
SNP_IGA_155673	2	11.96
SNP_IGA_155680	2	11.96
SNP_IGA_156002	2	11.96
SNP_IGA_156774	2	11.96
SNP_IGA_157556	2	11.96
SNP_IGA_157737	2	11.96
SNP_IGA_157889	2	11.96
SNP_IGA_157983	2	11.96
SNP_IGA_158017	2	11.96
SNP_IGA_158157	2	11.96
SNP_IGA_157433	2	14.19
SNP_IGA_157644	2	14.19
SNP_IGA_158810	2	14.19
SNP_IGA_158824	2	14.19
SNP_IGA_159811	2	14.19
SNP_IGA_159849	2	14.19
SNP_IGA_170097	2	14.19
SNP_IGA_160938	2	16.65
SNP_IGA_163222	2	18.59
SNP_IGA_163292	2	18.59
SNP_IGA_163588	2	18.59
SNP_IGA_167929	2	19.57
SNP_IGA_170137	2	19.57
SNP_IGA_170392	2	19.57
SNP_IGA_171044	2	19.57
SNP_IGA_173418	2	19.57
SNP_IGA_174747	2	19.57
SNP_IGA_174941	2	19.57
SNP_IGA_174947	2	19.57
SNP_IGA_175265	2	19.57
SNP_IGA_175675	2	19.57
SNP_IGA_175990	2	19.57
SNP_IGA_176750	2	19.57
SNP_IGA_176807	2	19.57
SNP_IGA_176900	2	19.57
SNP_IGA_179626	2	19.57
SNP_IGA_179640	2	19.57
SNP_IGA_179644	2	19.57
SNP_IGA_179880	2	19.57
SNP_IGA_180426	2	19.57
SNP_IGA_180512	2	19.57
SNP_IGA_180628	2	19.57
SNP_IGA_180845	2	19.57
SNP_IGA_181324	2	19.57
SNP_IGA_181521	2	19.57
SNP_IGA_181812	2	19.57
SNP_IGA_181830	2	19.57
SNP_IGA_182333	2	19.57
SNP_IGA_182838	2	19.57
SNP_IGA_182848	2	19.57
SNP_IGA_183730	2	19.57
SNP_IGA_183737	2	19.57
SNP_IGA_184675	2	19.57
SNP_IGA_184738	2	19.57
SNP_IGA_187486	2	19.57
SNP_IGA_187693	2	19.57
SNP_IGA_188199	2	19.57
SNP_IGA_188331	2	19.57
SNP_IGA_188472	2	19.57
SNP_IGA_188736	2	19.57
SNP_IGA_188920	2	19.57
SNP_IGA_189085	2	19.57
SNP_IGA_167934	2	19.62
SNP_IGA_172653	2	20.83
SNP_IGA_174929	2	20.83
SNP_IGA_180079	2	20.83
SNP_IGA_183126	2	22.11
SNP_IGA_183743	2	23.45
SNP_IGA_187679	2	23.45
SNP_IGA_188540	2	23.45
SNP_IGA_191523	2	24.49
SNP_IGA_191614	2	24.49
SNP_IGA_192643	2	24.49
SNP_IGA_192923	2	24.49
SNP_IGA_195134	2	24.49
SNP_IGA_195139	2	24.49
SNP_IGA_195145	2	24.49
SNP_IGA_195150	2	24.49
SNP_IGA_198324	2	24.49
SNP_IGA_206197	2	24.49
SNP_IGA_192913	2	24.65
SNP_IGA_193147	2	24.65
SNP_IGA_193154	2	24.65
SNP_IGA_193650	2	24.65
SNP_IGA_193685	2	24.65
SNP_IGA_193945	2	24.65
SNP_IGA_193969	2	24.65
SNP_IGA_194068	2	24.65
SNP_IGA_194080	2	24.65
SNP_IGA_194090	2	24.65
SNP_IGA_194097	2	24.65
SNP_IGA_194105	2	24.65
SNP_IGA_194110	2	24.65
SNP_IGA_194408	2	24.65
SNP_IGA_194416	2	24.65
SNP_IGA_196912	2	24.65
SNP_IGA_197236	2	24.65
SNP_IGA_197242	2	24.65
SNP_IGA_197246	2	24.65
SNP_IGA_197262	2	24.65
SNP_IGA_197705	2	24.65
SNP_IGA_197725	2	24.65
snp_scaffold_2_4947054	2	24.65
SNP_IGA_206477	2	24.65
SNP_IGA_206482	2	24.65
SNP_IGA_198039	2	25.05
SNP_IGA_198090	2	25.05
SNP_IGA_198315	2	25.05
SNP_IGA_198339	2	25.05
SNP_IGA_198668	2	25.05
SNP_IGA_198677	2	25.05
SNP_IGA_198691	2	25.05
SNP_IGA_198699	2	25.05
SNP_IGA_198704	2	25.05
SNP_IGA_198723	2	25.05
SNP_IGA_200478	2	25.05
SNP_IGA_203091	2	25.05
SNP_IGA_203117	2	25.05
SNP_IGA_204240	2	25.05
SNP_IGA_204260	2	25.05
SNP_IGA_204329	2	25.05
SNP_IGA_204969	2	25.05
SNP_IGA_205742	2	25.05
SNP_IGA_198937	2	26.45
SNP_IGA_199043	2	26.45
SNP_IGA_200739	2	26.45
SNP_IGA_201952	2	26.45
SNP_IGA_204218	2	26.45
SNP_IGA_205001	2	26.45
SNP_IGA_205696	2	26.45
SNP_IGA_206245	2	26.45
SNP_IGA_206250	2	26.45
SNP_IGA_206649	2	27.27
SNP_IGA_207765	2	27.27
SNP_IGA_208982	2	27.27
SNP_IGA_209271	2	27.27
SNP_IGA_210222	2	27.27
SNP_IGA_214594	2	27.27
SNP_IGA_215641	2	27.27
SNP_IGA_216182	2	27.27
SNP_IGA_216876	2	27.27
SNP_IGA_217686	2	27.27
SNP_IGA_217696	2	27.27
SNP_IGA_217706	2	27.27
SNP_IGA_218801	2	27.27
SNP_IGA_219126	2	27.27
SNP_IGA_221716	2	27.27
SNP_IGA_214542	2	29.61
SNP_IGA_214576	2	30
SNP_IGA_222200	2	30.13
SNP_IGA_223473	2	30.61
SNP_IGA_223676	2	30.62
snp_4_22274908	2	30.83
SNP_IGA_464190	2	30.99
SNP_IGA_463805	2	32.54
SNP_IGA_463646	2	32.98
SNP_IGA_240162	2	34.27
SNP_IGA_240333	2	34.27
SNP_IGA_240770	2	34.27
SNP_IGA_240774	2	34.27
SNP_IGA_241478	2	34.27
SNP_IGA_241577	2	34.27
ssrPaCITA16	2	40.17
SNP_IGA_241722	2	43.07
UDP98-025	2	43.07
SNP_IGA_242023	2	44.17
SNP_IGA_242118	2	44.77
SNP_IGA_244705	2	45.08
SNP_IGA_245182	2	46.15
SNP_IGA_245204	2	46.15
SNP_IGA_246838	2	46.75
SNP_IGA_249273	2	47.7
SNP_IGA_249849	2	47.7
SNP_IGA_249978	2	47.7
SNP_IGA_250110	2	48
SNP_IGA_250144	2	48
SNP_IGA_250558	2	48
SNP_IGA_250658	2	48
SNP_IGA_250856	2	48
SNP_IGA_250870	2	48
SNP_IGA_251253	2	48
SNP_IGA_251497	2	48.4
SNP_IGA_251591	2	48.4
SNP_IGA_252165	2	48.4
SNP_IGA_252287	2	48.8
SNP_IGA_252301	2	48.8
SNP_IGA_252305	2	48.8
SNP_IGA_252310	2	48.8
SNP_IGA_252317	2	48.8
SNP_IGA_252365	2	48.8
SNP_IGA_252707	2	49.1
SNP_IGA_252715	2	49.1
SNP_IGA_252902	2	49.1
SNP_IGA_252916	2	49.1
SNP_IGA_252937	2	49.1
SNP_IGA_252943	2	49.1
SNP_IGA_252957	2	49.1
SNP_IGA_253034	2	49.1
SNP_IGA_253070	2	49.1
SNP_IGA_253074	2	49.1
SNP_IGA_253223	2	49.1
SNP_IGA_253228	2	49.1
CPDCT044	2	49.7
SNP_IGA_256364	2	49.72
SNP_IGA_257549	2	50.36
SNP_IGA_258078	2	51.19
SNP_IGA_258854	2	51.19
SNP_IGA_258978	2	51.19
SNP_IGA_258996	2	51.19
SNP_IGA_259667	2	53.14
SNP_IGA_260053	2	53.14
SNP_IGA_260361	2	53.14
SNP_IGA_260373	2	53.6
SNP_IGA_260384	2	53.6
SNP_IGA_261034	2	54.02
SNP_IGA_259741	2	55.52
SNP_IGA_261581	2	55.52
SNP_IGA_261588	2	55.52
SNP_IGA_261595	2	55.52
SNP_IGA_261611	2	55.52
SNP_IGA_261985	2	55.52
SNP_IGA_262078	2	55.52
SNP_IGA_767680	2	55.52
SNP_IGA_767724	2	55.52
SNP_IGA_263098	2	55.52
SNP_IGA_263337	2	55.52
BPPCT004	2	55.52
SNP_IGA_261865	2	55.82
SNP_IGA_261920	2	55.82
SNP_IGA_262277	2	56.22
SNP_IGA_263828	2	56.72
SNP_IGA_264590	2	56.72
SNP_IGA_265240	2	56.72
SNP_IGA_265528	2	56.72
SNP_IGA_266063	2	56.72
SNP_IGA_266317	2	56.72
SNP_IGA_266359	2	56.72
SNP_IGA_266411	2	56.72
BPPCT001	2	56.72
EPDCU4017	2	56.72
SNP_IGA_264149	2	58.78
SNP_IGA_264220	2	59.18
SNP_IGA_268131	2	60.48
SNP_IGA_269074	2	65.96
SNP_IGA_269093	2	65.96
SNP_IGA_269105	2	65.96
SNP_IGA_269160	2	65.96
SNP_IGA_269232	2	65.96
SNP_IGA_269327	2	65.96
SNP_IGA_269660	2	65.96
SNP_IGA_270493	2	65.96
SNP_IGA_271203	2	65.96
SNP_IGA_272087	2	65.96
SNP_IGA_273175	2	65.96
SNP_IGA_273490	2	65.96
SNP_IGA_273993	2	65.96
SNP_IGA_274016	2	65.96
SNP_IGA_274142	2	65.96
SNP_IGA_274867	2	65.96
CPSCT044	2	65.96
SNP_IGA_275057	2	67.06
SNP_IGA_275341	2	69.36
SNP_IGA_275481	2	69.36
SNP_IGA_275502	2	69.36
SNP_IGA_276840	2	70.46
SNP_IGA_277102	2	70.46
SNP_IGA_277273	2	70.46
UDP96-013	2	70.46
SNP_IGA_277336	2	71.61
SNP_IGA_277378	2	71.61
SNP_IGA_277471	2	71.61
SNP_IGA_277616	2	71.61
SNP_IGA_277934	2	72.61
SNP_IGA_278061	2	72.61
CPDCT004	2	72.61
UDP98-411	2	73.51
SNP_IGA_278849	2	74.51
SNP_IGA_279439	2	75.51
SNP_IGA_279619	2	75.51
SNP_IGA_279668	2	75.51
SNP_IGA_279719	2	75.51
SNP_IGA_279887	2	75.51
SNP_IGA_280199	2	75.51
SNP_IGA_280773	2	76.81
SNP_IGA_281582	2	78.55
SNP_IGA_281881	2	78.55
SNP_IGA_282012	2	78.55
pchgms1	2	80.65
RosCOS1328-366	2	82.05
SNP_IGA_283188	2	82.05
SNP_IGA_283211	2	82.05
snp_2_22274363	2	83.45
SNP_IGA_283325	2	83.45
SNP_IGA_283581	2	83.45
SNP_IGA_284124	2	83.45
SNP_IGA_284242	2	83.45
SNP_IGA_284568	2	83.45
BPPCT030	2	83.45
CPPCT043	2	83.45
SNP_IGA_284602	2	84.55
SNP_IGA_285058	2	84.55
SNP_IGA_285878	2	85.65
CPSCT021	2	85.65
SNP_IGA_286418	2	88.27
SNP_IGA_286677	2	89.57
SNP_IGA_287522	2	90.87
PceGA34	2	91.77
SNP_IGA_287875	2	92.57
SNP_IGA_288187	2	92.57
SNP_IGA_288098	2	93.37
SNP_IGA_288111	2	93.37
SNP_IGA_288267	2	93.37
SNP_IGA_288486	2	93.37
SNP_IGA_288668	2	93.37
SNP_IGA_288845	2	93.37
SNP_IGA_288975	2	93.37
SNP_IGA_289282	2	95.07
SNP_IGA_289486	2	95.07
SNP_IGA_289567	2	95.07
SNP_IGA_289644	2	95.07
CPSCT034	2	95.87
UDA-023	2	97.27
SNP_IGA_290243	2	97.37
SNP_IGA_290277	2	97.37
snp_2_26731591	2	97.37
SNP_IGA_897342	3	0
SNP_IGA_898654	3	2.9
SNP_IGA_291055	3	2.9
snp_scaffold_3_118265	3	2.9
snp_scaffold_3_130507	3	2.9
snp_scaffold_3_146105	3	2.9
snp_scaffold_3_254691	3	2.9
SNP_IGA_292008	3	2.9
SNP_IGA_292185	3	2.9
SNP_IGA_292215	3	2.9
SNP_IGA_292384	3	2.9
EPPCU5990	3	2.9
SNP_IGA_293909	3	3.5
SNP_IGA_293925	3	3.5
EPDCU4610	3	3.6
SNP_IGA_294513	3	4.2
SNP_IGA_294533	3	4.2
SNP_IGA_294651	3	4.2
SNP_IGA_294747	3	4.8
SNP_IGA_295433	3	7.35
SNP_IGA_295440	3	7.35
SNP_IGA_295584	3	7.35
SNP_IGA_295644	3	7.35
SNP_IGA_295649	3	7.35
SNP_IGA_295658	3	7.35
SNP_IGA_295664	3	7.35
SNP_IGA_295679	3	7.8
SNP_IGA_295763	3	8.57
SNP_IGA_295913	3	8.57
SNP_IGA_295978	3	8.57
SNP_IGA_296203	3	9.7
SNP_IGA_296290	3	9.7
SNP_IGA_296355	3	9.7
SNP_IGA_296553	3	9.7
UDP97-403	3	9.7
SNP_IGA_296562	3	9.73
SNP_IGA_296682	3	10.28
SNP_IGA_296886	3	10.68
SNP_IGA_296900	3	11.08
SNP_IGA_297128	3	11.78
SNP_IGA_297349	3	12.48
SNP_IGA_297363	3	12.48
BPPCT007	3	12.48
SNP_IGA_297495	3	12.88
SNP_IGA_297497	3	12.88
SNP_IGA_297507	3	12.88
SNP_IGA_297841	3	12.88
SNP_IGA_298109	3	13.98
SNP_IGA_298139	3	13.98
SNP_IGA_298154	3	13.98
SNP_IGA_298287	3	13.98
SNP_IGA_298293	3	13.98
SNP_IGA_298308	3	13.98
SNP_IGA_298417	3	13.98
SNP_IGA_298449	3	13.98
SNP_IGA_298487	3	13.98
SNP_IGA_298621	3	13.98
SNP_IGA_298409	3	14.38
SNP_IGA_298785	3	14.68
SNP_IGA_298802	3	14.68
SNP_IGA_298935	3	14.68
SNP_IGA_299341	3	14.68
SNP_IGA_299091	3	15.08
SNP_IGA_299532	3	16.88
SNP_IGA_299796	3	16.88
SNP_IGA_300331	3	16.88
SNP_IGA_300098	3	17.18
SNP_IGA_300389	3	17.18
SNP_IGA_300546	3	18.28
SNP_IGA_300851	3	19.03
SNP_IGA_300877	3	19.63
SNP_IGA_300953	3	19.63
SNP_IGA_301444	3	19.63
SNP_IGA_301265	3	20.43
SNP_IGA_301473	3	20.43
snp_3_3770195	3	21.43
SNP_IGA_301688	3	21.43
SNP_IGA_301707	3	21.43
SNP_IGA_301723	3	21.43
SNP_IGA_301843	3	21.43
SNP_IGA_301913	3	21.43
SNP_IGA_301946	3	21.43
SNP_IGA_301956	3	21.43
SNP_IGA_302042	3	21.43
SNP_IGA_302772	3	21.43
SNP_IGA_302823	3	21.43
SNP_IGA_302830	3	21.43
SNP_IGA_303514	3	21.43
SNP_IGA_303527	3	21.43
SNP_IGA_303535	3	21.43
SNP_IGA_303564	3	21.43
SNP_IGA_304082	3	22.37
SNP_IGA_304227	3	22.37
SNP_IGA_304307	3	22.37
SNP_IGA_304755	3	23.17
SNP_IGA_304773	3	23.17
SNP_IGA_304790	3	23.17
SNP_IGA_304930	3	23.87
SNP_IGA_305394	3	24.27
SNP_IGA_305427	3	24.27
SNP_IGA_305449	3	24.27
SNP_IGA_305762	3	24.27
SNP_IGA_306024	3	24.27
SNP_IGA_305895	3	24.77
SNP_IGA_306147	3	24.77
SNP_IGA_306509	3	25.27
SNP_IGA_306513	3	25.27
SNP_IGA_306593	3	25.27
SNP_IGA_306604	3	25.27
SNP_IGA_306640	3	25.27
SNP_IGA_306687	3	25.27
SNP_IGA_306856	3	25.27
SNP_IGA_306900	3	25.27
SNP_IGA_307037	3	26.67
SNP_IGA_307422	3	26.67
SNP_IGA_307230	3	27.37
SNP_IGA_307596	3	28.07
SNP_IGA_307918	3	28.92
SNP_IGA_307983	3	28.92
SNP_IGA_308290	3	28.92
SNP_IGA_308291	3	28.92
SNP_IGA_308522	3	28.92
SNP_IGA_308528	3	28.92
SNP_IGA_308756	3	29.57
SNP_IGA_309116	3	30.37
SNP_IGA_309280	3	30.37
SNP_IGA_309473	3	30.37
SNP_IGA_309554	3	30.37
SNP_IGA_309635	3	30.37
SNP_IGA_309872	3	30.37
SNP_IGA_309881	3	30.37
BPPCT039	3	30.37
SNP_IGA_310057	3	31.21
SNP_IGA_310356	3	31.21
SNP_IGA_310361	3	31.21
SNP_IGA_310553	3	31.21
SNP_IGA_311537	3	31.21
SNP_IGA_311645	3	31.21
SNP_IGA_310566	3	31.45
SNP_IGA_310760	3	31.45
SNP_IGA_311856	3	31.45
SNP_IGA_311300	3	32.11
SNP_IGA_311941	3	32.14
SNP_IGA_312052	3	32.74
SNP_IGA_312409	3	33.39
SNP_IGA_313117	3	33.79
SNP_IGA_313464	3	33.79
SNP_IGA_313615	3	33.79
EPDCU3083	3	33.82
SNP_IGA_314353	3	34.98
SNP_IGA_314370	3	34.98
SNP_IGA_314404	3	34.98
SNP_IGA_314503	3	35.78
SNP_IGA_314509	3	35.78
SNP_IGA_314521	3	35.78
SNP_IGA_314544	3	35.78
SNP_IGA_314588	3	36.18
SNP_IGA_314631	3	36.18
SNP_IGA_315040	3	36.18
SNP_IGA_316025	3	36.18
SNP_IGA_316301	3	36.18
SNP_IGA_316315	3	36.18
SNP_IGA_315837	3	37.78
SNP_IGA_315904	3	37.78
SNP_IGA_316047	3	37.78
SNP_IGA_316615	3	38.72
snp_3_7344624	3	39.62
SNP_IGA_317001	3	41.22
SNP_IGA_317114	3	41.22
SNP_IGA_317281	3	41.22
SNP_IGA_317307	3	41.22
SNP_IGA_317404	3	41.22
SNP_IGA_317767	3	41.22
SNP_IGA_317774	3	41.22
SNP_IGA_319280	3	41.82
SNP_IGA_319294	3	41.82
SNP_IGA_319344	3	41.82
SNP_IGA_320248	3	41.82
SNP_IGA_320854	3	41.82
SNP_IGA_319883	3	42.52
SNP_IGA_320761	3	42.52
SNP_IGA_321565	3	45.82
SNP_IGA_322698	3	45.82
SNP_IGA_322801	3	45.82
SNP_IGA_322925	3	45.82
SNP_IGA_324067	3	47.07
SNP_IGA_324340	3	47.07
SNP_IGA_324347	3	47.07
SNP_IGA_435008	3	47.07
SNP_IGA_434655	3	47.07
SNP_IGA_433772	3	47.07
SNP_IGA_433588	3	47.07
SNP_IGA_433302	3	47.07
SNP_IGA_433050	3	47.07
SNP_IGA_432304	3	47.07
SNP_IGA_431437	3	47.47
SNP_IGA_428047	3	49.12
SNP_IGA_894039	3	49.62
SNP_IGA_325166	3	51.32
SNP_IGA_325305	3	51.72
SNP_IGA_325718	3	51.72
SNP_IGA_325850	3	51.72
SNP_IGA_325855	3	51.72
SNP_IGA_326457	3	52.42
SNP_IGA_327093	3	52.42
SNP_IGA_327678	3	52.42
SNP_IGA_328409	3	52.42
SNP_IGA_328432	3	52.42
SNP_IGA_328439	3	52.42
SNP_IGA_328503	3	52.42
SNP_IGA_328508	3	52.42
SNP_IGA_328528	3	52.42
SNP_IGA_328536	3	52.42
SNP_IGA_328607	3	52.42
SNP_IGA_329326	3	52.42
SNP_IGA_329332	3	52.42
SNP_IGA_329340	3	52.42
SNP_IGA_329379	3	52.82
SNP_IGA_329451	3	52.82
SNP_IGA_329468	3	52.82
SNP_IGA_329599	3	52.82
SNP_IGA_331135	3	52.82
SNP_IGA_331373	3	53.62
SNP_IGA_331851	3	54.47
SNP_IGA_331921	3	54.47
SNP_IGA_331956	3	54.47
SNP_IGA_331961	3	54.47
SNP_IGA_332146	3	54.47
SNP_IGA_340919	3	56.57
SNP_IGA_343288	3	56.57
SNP_IGA_343501	3	56.57
SNP_IGA_343513	3	56.57
SNP_IGA_343534	3	56.57
SNP_IGA_341962	3	58.37
snp_3_12878608	3	58.37
SNP_IGA_343311	3	60.07
SNP_IGA_343432	3	60.47
SNP_IGA_343773	3	61.57
SNP_IGA_343872	3	61.9
SNP_IGA_428056	3	62.17
Pp19Cl	3	62.17
SNP_IGA_344628	3	63.2
SNP_IGA_344712	3	63.6
SNP_IGA_344612	3	63.61
SNP_IGA_344789	3	64.61
SNP_IGA_345419	3	64.61
SNP_IGA_345436	3	64.61
SNP_IGA_345666	3	64.61
SNP_IGA_345700	3	64.61
SNP_IGA_346608	3	64.61
SNP_IGA_346745	3	64.61
SNP_IGA_347158	3	64.61
CPPCT002	3	64.61
SNP_IGA_346164	3	65.83
SNP_IGA_349682	3	68.18
SNP_IGA_349861	3	68.18
SNP_IGA_349932	3	68.58
SNP_IGA_349996	3	69.48
SNP_IGA_350827	3	70.78
SNP_IGA_350909	3	70.78
SNP_IGA_349097	3	71.18
SNP_IGA_349233	3	71.18
SNP_IGA_349707	3	71.18
SNP_IGA_349757	3	71.18
SNP_IGA_349789	3	71.18
SNP_IGA_349831	3	71.18
SNP_IGA_350137	3	71.18
SNP_IGA_350280	3	71.18
SNP_IGA_351038	3	71.18
SNP_IGA_350749	3	71.98
SNP_IGA_351612	3	72.42
SNP_IGA_351494	3	72.78
SNP_IGA_351567	3	72.78
SNP_IGA_353556	3	73.58
SNP_IGA_354647	3	73.58
UDP96-008	3	73.58
SNP_IGA_354802	3	73.98
SNP_IGA_355590	3	73.98
SNP_IGA_356179	3	74.48
SNP_IGA_356344	3	74.88
SNP_IGA_356407	3	75.28
SNP_IGA_357396	3	76.38
SNP_IGA_357402	3	76.38
SNP_IGA_357423	3	76.38
SNP_IGA_357931	3	77.98
SNP_IGA_358033	3	78.58
SNP_IGA_358339	3	79.38
SNP_IGA_358498	3	79.38
SNP_IGA_358726	3	79.88
SNP_IGA_358948	3	79.88
SNP_IGA_360704	3	80.98
SNP_IGA_360780	3	80.98
SNP_IGA_360860	3	80.98
SNP_IGA_361247	3	80.98
SNP_IGA_362571	3	82.01
SNP_IGA_362723	3	82.01
SNP_IGA_363060	3	82.41
SNP_IGA_361957	3	82.75
SNP_IGA_363081	3	83.85
SNP_IGA_363203	3	83.85
SNP_IGA_363408	3	83.85
SNP_IGA_363595	3	83.85
SNP_IGA_363732	3	83.85
SNP_IGA_364036	3	83.85
SNP_IGA_364502	3	83.85
SNP_IGA_364833	3	83.85
SNP_IGA_364978	3	83.85
SNP_IGA_365048	3	83.85
SNP_IGA_365146	3	83.85
SNP_IGA_365180	3	83.85
SNP_IGA_365200	3	83.85
SNP_IGA_363920	3	84.25
SNP_IGA_364138	3	84.25
SNP_IGA_364330	3	85.15
SNP_IGA_364066	3	85.21
SNP_IGA_364517	3	85.86
SNP_IGA_364562	3	85.89
SNP_IGA_364601	3	86
SNP_IGA_365389	3	88.56
SNP_IGA_365455	3	88.57
SNP_IGA_365647	3	88.57
SNP_IGA_365780	3	89.26
SNP_IGA_365854	3	90.23
SNP_IGA_366354	3	92.43
SNP_IGA_366997	3	92.43
SNP_IGA_367214	3	92.43
SNP_IGA_367373	3	92.43
SNP_IGA_367533	3	92.43
SNP_IGA_367604	3	92.43
SNP_IGA_367668	3	92.43
SNP_IGA_367684	3	92.45
SNP_IGA_367728	3	92.47
snp_3_21905073	3	93.14
SNP_IGA_368077	3	93.14
EPDCU0532	3	96.64
SNP_IGA_368650	4	0
SNP_IGA_369261	4	1.57
SNP_IGA_369435	4	1.57
SNP_IGA_368926	4	1.75
SNP_IGA_369531	4	2.88
SNP_IGA_369675	4	2.88
SNP_IGA_370194	4	2.88
SNP_IGA_370266	4	2.88
SNP_IGA_370445	4	2.88
SNP_IGA_370454	4	2.88
BPPCT010	4	2.88
SNP_IGA_370513	4	3.78
SNP_IGA_370540	4	3.78
SNP_IGA_370547	4	3.78
SNP_IGA_370575	4	3.78
SNP_IGA_371303	4	4.68
SNP_IGA_371399	4	4.68
SNP_IGA_371476	4	4.68
SNP_IGA_371511	4	4.68
SNP_IGA_371588	4	4.68
SNP_IGA_371627	4	4.68
SNP_IGA_371680	4	4.68
SNP_IGA_371825	4	4.68
SNP_IGA_371870	4	4.68
SNP_IGA_371955	4	4.68
SNP_IGA_371966	4	4.68
SNP_IGA_372014	4	4.68
SNP_IGA_372171	4	4.68
SNP_IGA_372258	4	4.68
SNP_IGA_372281	4	4.68
SNP_IGA_372291	4	4.68
SNP_IGA_372303	4	4.68
SNP_IGA_372556	4	4.68
SNP_IGA_372703	4	4.68
SNP_IGA_372791	4	4.68
SNP_IGA_372899	4	4.68
SNP_IGA_373170	4	4.68
SNP_IGA_373296	4	4.68
SNP_IGA_373301	4	4.68
SNP_IGA_373403	4	4.68
SNP_IGA_373439	4	4.68
SNP_IGA_373457	4	4.68
SNP_IGA_373482	4	4.68
SNP_IGA_373489	4	4.68
SNP_IGA_373538	4	4.68
SNP_IGA_373564	4	4.68
SNP_IGA_373569	4	4.68
SNP_IGA_373595	4	4.68
SNP_IGA_373806	4	4.68
SNP_IGA_374152	4	4.68
SNP_IGA_374185	4	4.68
SNP_IGA_374434	4	5.58
SNP_IGA_374447	4	5.58
SNP_IGA_374460	4	5.58
SNP_IGA_374466	4	5.58
SNP_IGA_374524	4	5.58
SNP_IGA_374530	4	5.58
SNP_IGA_374610	4	5.58
SNP_IGA_374931	4	5.58
SNP_IGA_375010	4	5.58
SNP_IGA_375045	4	5.58
SNP_IGA_375054	4	5.58
SNP_IGA_375076	4	5.58
SNP_IGA_375133	4	5.58
SNP_IGA_375224	4	5.58
SNP_IGA_375338	4	5.58
SNP_IGA_375390	4	5.58
SNP_IGA_375442	4	6.48
SNP_IGA_375451	4	6.48
SNP_IGA_375539	4	6.48
SNP_IGA_375637	4	6.48
SNP_IGA_375685	4	6.48
SNP_IGA_375716	4	6.48
SNP_IGA_375754	4	6.48
SNP_IGA_375759	4	6.48
SNP_IGA_375785	4	6.48
SNP_IGA_375799	4	6.48
SNP_IGA_375846	4	6.48
SNP_IGA_375917	4	6.48
SNP_IGA_375991	4	6.48
SNP_IGA_376004	4	6.48
SNP_IGA_376017	4	6.48
SNP_IGA_376040	4	6.48
SNP_IGA_376064	4	6.48
SNP_IGA_376104	4	6.48
SNP_IGA_376139	4	6.48
SNP_IGA_376155	4	6.48
SNP_IGA_376220	4	6.48
SNP_IGA_376238	4	6.48
SNP_IGA_376489	4	6.48
SNP_IGA_376579	4	6.48
SNP_IGA_376672	4	6.48
SNP_IGA_376713	4	6.48
SNP_IGA_376761	4	6.48
SNP_IGA_376771	4	6.48
SNP_IGA_376863	4	6.48
SNP_IGA_376869	4	6.48
SNP_IGA_376892	4	6.48
SNP_IGA_376934	4	6.48
SNP_IGA_377064	4	6.48
SNP_IGA_377105	4	6.48
SNP_IGA_377137	4	6.48
SNP_IGA_377182	4	6.48
SNP_IGA_377282	4	6.48
SNP_IGA_377289	4	6.48
SNP_IGA_377314	4	6.48
SNP_IGA_377492	4	6.48
SNP_IGA_377553	4	6.48
SNP_IGA_377559	4	6.48
SNP_IGA_377566	4	6.48
SNP_IGA_377577	4	6.48
SNP_IGA_377595	4	6.48
SNP_IGA_377604	4	6.48
SNP_IGA_377615	4	6.48
SNP_IGA_377711	4	6.48
SNP_IGA_377808	4	6.48
SNP_IGA_377815	4	6.48
SNP_IGA_377820	4	6.48
SNP_IGA_377828	4	6.48
SNP_IGA_377847	4	6.48
SNP_IGA_377862	4	6.48
SNP_IGA_378731	4	6.48
SNP_IGA_379061	4	6.48
SNP_IGA_379179	4	6.48
SNP_IGA_379244	4	6.48
SNP_IGA_379278	4	6.48
SNP_IGA_379284	4	6.48
SNP_IGA_379314	4	6.48
SNP_IGA_379402	4	6.48
SNP_IGA_379704	4	6.48
SNP_IGA_379710	4	6.48
SNP_IGA_379793	4	6.48
SNP_IGA_379800	4	6.48
SNP_IGA_379856	4	6.48
SNP_IGA_379890	4	6.48
SNP_IGA_380323	4	7.38
SNP_IGA_380436	4	7.38
SNP_IGA_381465	4	7.38
SNP_IGA_381543	4	7.38
SNP_IGA_381612	4	7.38
SNP_IGA_381287	4	8.68
SNP_IGA_381379	4	8.68
SNP_IGA_381452	4	9.1
SNP_IGA_381967	4	9.77
SNP_IGA_382003	4	9.77
SNP_IGA_382355	4	9.77
SNP_IGA_382368	4	10.2
pchgms2	4	11.1
CPPCT005	4	12.3
SNP_IGA_383427	4	13.2
SNP_IGA_383740	4	13.2
SNP_IGA_383778	4	13.2
SNP_IGA_384244	4	13.2
SNP_IGA_384604	4	13.8
SNP_IGA_384731	4	15.1
SNP_IGA_384791	4	15.1
UDP98-024	4	15.1
SNP_IGA_385030	4	15.5
SNP_IGA_385181	4	15.5
SNP_IGA_385189	4	15.5
SNP_IGA_385357	4	15.5
CPpCT028	4	15.5
SNP_IGA_385272	4	15.93
SNP_IGA_385293	4	16.79
SNP_IGA_386222	4	16.79
SNP_IGA_386533	4	17.16
SNP_IGA_386560	4	17.16
SNP_IGA_386634	4	17.86
SNP_IGA_386692	4	17.86
SNP_IGA_386778	4	18.96
SNP_IGA_386970	4	19.36
SNP_IGA_387198	4	20.05
SNP_IGA_387239	4	20.05
SNP_IGA_387302	4	20.05
SNP_IGA_388006	4	20.05
SNP_IGA_388125	4	20.62
SNP_IGA_388960	4	20.62
SNP_IGA_389048	4	20.62
SNP_IGA_389082	4	20.62
SNP_IGA_389113	4	20.62
SNP_IGA_389204	4	20.62
SNP_IGA_389208	4	20.62
SNP_IGA_389311	4	20.62
SNP_IGA_390430	4	21.42
SNP_IGA_390507	4	21.42
SNP_IGA_390559	4	21.42
SNP_IGA_390694	4	21.42
SNP_IGA_395152	4	22.72
SNP_IGA_394859	4	23.17
SNP_IGA_394840	4	23.17
SNP_IGA_394960	4	24.17
SNP_IGA_394713	4	24.17
SNP_IGA_394698	4	24.17
SNP_IGA_394615	4	24.17
SNP_IGA_394608	4	24.17
SNP_IGA_394233	4	24.17
SNP_IGA_394034	4	25.57
SNP_IGA_394026	4	25.57
SNP_IGA_394015	4	25.57
SNP_IGA_393752	4	26.37
SNP_IGA_393740	4	26.37
SNP_IGA_393684	4	26.37
SNP_IGA_393060	4	26.37
SNP_IGA_392560	4	26.37
SNP_IGA_392549	4	26.37
SNP_IGA_392186	4	26.88
SNP_IGA_393735	4	27.31
SNP_IGA_392950	4	27.31
SNP_IGA_392288	4	27.31
SNP_IGA_392232	4	27.31
SNP_IGA_392147	4	27.31
SNP_IGA_391818	4	27.31
SNP_IGA_391799	4	27.31
SNP_IGA_391629	4	27.31
SNP_IGA_391620	4	27.31
SNP_IGA_391543	4	27.31
SNP_IGA_390941	4	27.31
SNP_IGA_395202	4	27.31
SNP_IGA_395253	4	27.31
CPDCT045	4	28.21
CPPCT011	4	28.21
SNP_IGA_395529	4	31.01
SNP_IGA_395621	4	31.01
SNP_IGA_396171	4	31.01
SNP_IGA_396308	4	31.01
SNP_IGA_396393	4	31.01
SNP_IGA_396804	4	31.01
SNP_IGA_395901	4	32.41
SNP_IGA_396006	4	32.41
SNP_IGA_396439	4	32.41
SNP_IGA_396443	4	32.41
snp_scaffold_4_6329076	4	32.41
snp_scaffold_4_6390855	4	32.41
SNP_IGA_396958	4	33.72
SNP_IGA_397015	4	34.12
SNP_IGA_397165	4	34.82
SNP_IGA_397228	4	35.57
SNP_IGA_397280	4	35.87
SNP_IGA_397470	4	35.87
SNP_IGA_397583	4	35.87
SNP_IGA_397391	4	36.67
SNP_IGA_397696	4	36.67
SNP_IGA_397710	4	36.67
SNP_IGA_397732	4	36.67
Pp17Cl	4	37.47
SNP_IGA_398075	4	37.77
SNP_IGA_398213	4	37.77
SNP_IGA_398228	4	38.37
SNP_IGA_398368	4	38.37
SNP_IGA_398373	4	38.37
SNP_IGA_398634	4	38.37
SNP_IGA_398915	4	38.77
SNP_IGA_398997	4	38.77
SNP_IGA_399280	4	38.77
SNP_IGA_399292	4	38.77
SNP_IGA_399330	4	38.77
SNP_IGA_399337	4	38.77
SNP_IGA_399466	4	38.77
SNP_IGA_399569	4	38.77
SNP_IGA_399599	4	38.77
SNP_IGA_399565	4	39.2
SNP_IGA_399658	4	40.3
SNP_IGA_399756	4	40.3
SNP_IGA_399812	4	40.3
SNP_IGA_399849	4	40.3
SNP_IGA_400090	4	41.2
SNP_IGA_400440	4	41.2
SNP_IGA_400126	4	41.63
SNP_IGA_400359	4	41.63
SNP_IGA_400506	4	41.63
SNP_IGA_400260	4	42.43
SNP_IGA_400521	4	43.52
SNP_IGA_400572	4	43.52
SNP_IGA_400613	4	43.52
SNP_IGA_400661	4	43.52
SNP_IGA_400774	4	43.52
SNP_IGA_400811	4	43.52
Pp10Cl	4	43.52
SNP_IGA_400858	4	43.52
SNP_IGA_400907	4	43.52
SNP_IGA_400929	4	43.52
SNP_IGA_400954	4	43.52
SNP_IGA_400963	4	43.52
SNP_IGA_401072	4	43.52
SNP_IGA_401089	4	43.52
SNP_IGA_401100	4	43.52
SNP_IGA_401829	4	46.47
SNP_IGA_401886	4	46.47
SNP_IGA_402192	4	47.72
SNP_IGA_402256	4	47.72
SNP_IGA_402416	4	47.72
UDP96-003	4	47.72
SNP_IGA_402302	4	48.15
SNP_IGA_402375	4	48.15
SNP_IGA_402081	4	48.25
SNP_IGA_402404	4	48.36
SNP_IGA_402456	4	48.36
SNP_IGA_402569	4	48.79
SNP_IGA_402724	4	49.39
SNP_IGA_402745	4	49.39
SNP_IGA_402793	4	50.79
SNP_IGA_403004	4	51.19
SNP_IGA_403152	4	51.19
SNP_IGA_403613	4	51.49
SNP_IGA_403727	4	52.29
SNP_IGA_403741	4	52.29
SNP_IGA_403891	4	53.19
SNP_IGA_404059	4	53.19
SNP_IGA_404324	4	53.19
SNP_IGA_404921	4	53.19
SNP_IGA_405596	4	53.19
SNP_IGA_405623	4	53.19
SNP_IGA_405628	4	53.19
SNP_IGA_405673	4	53.19
EPPCU1106	4	53.19
SNP_IGA_405773	4	54.04
SNP_IGA_405798	4	54.04
SNP_IGA_405949	4	54.04
M12a	4	54.04
SNP_IGA_406841	4	54.88
SNP_IGA_406846	4	54.88
SNP_IGA_406862	4	54.88
SNP_IGA_407115	4	54.88
SNP_IGA_407364	4	54.88
SNP_IGA_407812	4	54.88
SNP_IGA_407900	4	54.88
SNP_IGA_407919	4	55.88
SNP_IGA_408059	4	56.18
SNP_IGA_408505	4	58.08
SNP_IGA_408884	4	58.83
SNP_IGA_408933	4	58.83
SNP_IGA_408981	4	58.83
SNP_IGA_409274	4	58.83
SNP_IGA_409544	4	58.83
EPDCU3832	4	58.83
SNP_IGA_409167	4	59.13
SNP_IGA_409379	4	59.13
SNP_IGA_409449	4	59.13
SNP_IGA_409453	4	59.13
SNP_IGA_409901	4	60.36
SNP_IGA_409994	4	60.36
SNP_IGA_410134	4	60.79
SNP_IGA_410265	4	60.79
SNP_IGA_410336	4	61.22
SNP_IGA_410398	4	62.02
SNP_IGA_410478	4	62.18
SNP_IGA_410794	4	62.18
SNP_IGA_410955	4	62.18
SNP_IGA_411166	4	62.18
SNP_IGA_411176	4	62.18
SNP_IGA_411340	4	62.18
SNP_IGA_411601	4	62.98
SNP_IGA_411637	4	62.98
SNP_IGA_412338	4	65.06
SNP_IGA_412380	4	65.06
SNP_IGA_412430	4	65.06
SNP_IGA_412662	4	65.06
Slow_Ripening	4	65.94
SNP_IGA_413115	4	66.64
SNP_IGA_413365	4	66.64
SNP_IGA_413934	4	67.26
SNP_IGA_413999	4	67.26
SNP_IGA_414017	4	67.26
EPPCU2000	4	68.96
SNP_IGA_414387	4	69.03
SNP_IGA_415301	4	69.83
SNP_IGA_416194	4	69.83
SNP_IGA_416494	4	69.83
BPPCT015	4	70.13
SNP_IGA_416703	4	70.73
SNP_IGA_416899	4	70.73
SNP_IGA_417094	4	70.73
SNP_IGA_417310	4	71.43
SNP_IGA_417637	4	72.23
SNP_IGA_417666	4	72.23
SNP_IGA_417715	4	72.23
SNP_IGA_417840	4	72.23
SNP_IGA_418024	4	72.23
SNP_IGA_418108	4	72.23
SNP_IGA_418890	4	73.03
SNP_IGA_419614	4	73.03
SNP_IGA_419762	4	74.63
SNP_IGA_420316	4	74.63
SNP_IGA_420362	4	74.63
Pp24Cl	4	74.63
SNP_IGA_420623	4	74.63
SNP_IGA_420819	4	75.33
SNP_IGA_420829	4	75.33
SNP_IGA_420955	4	75.33
SNP_IGA_421299	4	75.33
UDA-021	4	75.33
SNP_IGA_421139	4	76.13
SNP_IGA_421173	4	76.13
CPPCT046	4	77.03
SNP_IGA_421418	4	77.93
SNP_IGA_422134	4	77.93
SNP_IGA_422149	4	77.93
SNP_IGA_422162	4	77.93
SNP_IGA_422191	4	77.93
SNP_IGA_422275	4	77.93
SNP_IGA_424415	4	77.93
BPPCT023	4	77.93
SNP_IGA_425622	4	78.43
SNP_IGA_426862	4	78.43
SNP_IGA_427558	4	78.43
UDA-027	4	78.43
SNP_IGA_425952	4	79.23
SNP_IGA_425957	4	79.23
SNP_IGA_425979	4	79.23
SNP_IGA_426443	4	79.23
SNP_IGA_426592	4	79.23
SNP_IGA_427175	4	79.23
SNP_IGA_427198	4	79.23
SNP_IGA_427347	4	79.23
SNP_IGA_427407	4	79.23
SNP_IGA_427412	4	79.23
SNP_IGA_427595	4	79.23
SNP_IGA_436514	4	79.23
SNP_IGA_436626	4	79.23
SNP_IGA_436833	4	79.23
EPPCU1775	4	80.33
SNP_IGA_439186	4	80.42
SNP_IGA_439205	4	81.22
SNP_IGA_439746	4	81.22
SNP_IGA_440110	4	82.02
SNP_IGA_440662	4	82.02
SNP_IGA_440116	4	82.42
SNP_IGA_441507	4	84.02
SNP_IGA_441887	4	84.02
SNP_IGA_441904	4	84.02
SNP_IGA_442063	4	84.02
SNP_IGA_442235	4	84.02
SNP_IGA_442267	4	84.02
SNP_IGA_444204	4	84.02
SNP_IGA_442526	4	84.45
SNP_IGA_443304	4	86.63
snp_4_19087691	4	87.06
SNP_IGA_445689	4	87.91
SNP_IGA_445812	4	87.91
SNP_IGA_445821	4	87.91
SNP_IGA_445835	4	87.91
SNP_IGA_445840	4	87.91
SNP_IGA_445890	4	87.91
SNP_IGA_445902	4	87.91
SNP_IGA_445919	4	87.91
SNP_IGA_445923	4	87.91
SNP_IGA_446745	4	87.91
SNP_IGA_449112	4	87.91
SNP_IGA_447130	4	88.31
SNP_IGA_447642	4	89.01
SNP_IGA_448390	4	89.01
SNP_IGA_447723	4	89.71
SNP_IGA_449118	4	89.71
SNP_IGA_450003	4	90.11
SNP_IGA_450629	4	90.11
SNP_IGA_450711	4	90.75
SNP_IGA_451930	4	91.18
SNP_IGA_451947	4	91.18
SNP_IGA_451959	4	91.18
SNP_IGA_454257	4	91.18
SNP_IGA_454568	4	91.18
SNP_IGA_455216	4	91.18
SNP_IGA_465802	4	91.18
SNP_IGA_465820	4	91.18
SNP_IGA_467230	4	91.18
SNP_IGA_467302	4	91.18
SNP_IGA_467844	4	91.18
SNP_IGA_469044	4	91.18
SNP_IGA_451993	4	92.24
SNP_IGA_453509	4	92.24
SNP_IGA_453586	4	92.24
SNP_IGA_453593	4	92.24
SNP_IGA_453669	4	92.24
SNP_IGA_453774	4	92.24
SNP_IGA_454241	4	92.24
SNP_IGA_454806	4	92.24
SNP_IGA_455222	4	92.24
SNP_IGA_465473	4	92.24
SNP_IGA_466377	4	92.24
SNP_IGA_466384	4	92.24
SNP_IGA_466422	4	92.24
SNP_IGA_466532	4	92.24
Pp31Cl	4	92.24
Pp30Cl	4	92.24
SNP_IGA_467618	4	92.24
SNP_IGA_468829	4	92.24
SNP_IGA_470760	4	92.24
SNP_IGA_472376	4	92.24
SNP_IGA_478039	4	92.24
SNP_IGA_482096	4	92.24
SNP_IGA_482137	4	92.24
SNP_IGA_482587	4	92.24
SNP_IGA_484030	4	92.24
SNP_IGA_484661	4	92.24
SNP_IGA_484668	4	92.24
SNP_IGA_494363	4	92.24
SNP_IGA_494375	4	92.24
SNP_IGA_494393	4	92.24
SNP_IGA_494400	4	92.24
SNP_IGA_495167	4	92.24
SNP_IGA_498145	4	92.24
SNP_IGA_498164	4	92.24
SNP_IGA_498173	4	92.24
SNP_IGA_498183	4	92.24
CPPCT051	4	92.24
SNP_IGA_473555	4	93.34
SNP_IGA_474444	4	93.34
SNP_IGA_475259	4	93.34
SNP_IGA_475922	4	93.34
SNP_IGA_475950	4	93.34
SNP_IGA_476568	4	93.34
SNP_IGA_476569	4	93.34
SNP_IGA_476620	4	93.34
SNP_IGA_477336	4	93.34
SNP_IGA_477349	4	93.34
SNP_IGA_477690	4	93.34
SNP_IGA_477777	4	93.34
SNP_IGA_477896	4	93.34
SNP_IGA_479502	4	93.34
SNP_IGA_480804	4	93.34
SNP_IGA_493029	4	93.34
SNP_IGA_494191	4	93.34
SNP_IGA_499780	4	93.34
SNP_IGA_499790	4	93.34
SNP_IGA_499828	4	93.34
SNP_IGA_499837	4	93.34
SNP_IGA_499853	4	93.34
SNP_IGA_499997	4	93.34
SNP_IGA_500006	4	93.34
SNP_IGA_500011	4	93.34
SNP_IGA_500365	4	93.34
SNP_IGA_500373	4	93.34
SNP_IGA_500525	4	93.34
SNP_IGA_500532	4	93.34
SNP_IGA_500917	4	93.34
SNP_IGA_501464	4	93.34
SNP_IGA_501471	4	93.34
SNP_IGA_501544	4	93.34
SNP_IGA_501810	4	93.34
SNP_IGA_501824	4	93.34
SNP_IGA_501831	4	93.34
SNP_IGA_501838	4	93.34
SNP_IGA_502166	4	93.34
SNP_IGA_502685	4	93.34
SNP_IGA_502691	4	93.34
SNP_IGA_502744	4	93.34
SNP_IGA_503774	4	93.34
SNP_IGA_503786	4	93.34
SNP_IGA_481403	4	93.77
SNP_IGA_481642	4	93.77
SNP_IGA_482102	4	93.77
SNP_IGA_482303	4	93.77
SNP_IGA_495174	4	93.77
SNP_IGA_493848	4	94.77
SNP_IGA_494186	4	94.77
SNP_IGA_494386	4	94.77
SNP_IGA_494490	4	94.77
SNP_IGA_494527	4	94.77
SNP_IGA_494799	4	94.77
SNP_IGA_499833	4	94.77
SNP_IGA_500743	4	94.77
SNP_IGA_500899	4	94.77
SNP_IGA_501797	4	94.77
SNP_IGA_503636	4	94.77
SNP_IGA_503676	4	94.77
SNP_IGA_504749	4	95.48
SNP_IGA_505209	4	95.48
SNP_IGA_505247	4	95.48
SNP_IGA_505335	4	95.48
SNP_IGA_505349	4	95.48
SNP_IGA_505611	4	95.48
SNP_IGA_505617	4	95.48
SNP_IGA_508230	4	95.48
SNP_IGA_509218	4	95.48
SNP_IGA_509304	4	95.48
SNP_IGA_510078	4	95.48
SNP_IGA_511285	4	95.48
SNP_IGA_511581	4	96.28
SNP_IGA_511595	4	96.28
SNP_IGA_512011	4	96.28
SNP_IGA_513226	4	96.28
SNP_IGA_513248	4	96.28
SNP_IGA_513258	4	96.28
SNP_IGA_513277	4	96.28
SNP_IGA_513286	4	96.28
SNP_IGA_513307	4	96.28
SNP_IGA_513312	4	96.28
SNP_IGA_513510	4	96.28
SNP_IGA_514263	4	96.28
SNP_IGA_515140	4	96.28
SNP_IGA_515364	4	96.28
SNP_IGA_516026	4	96.28
SNP_IGA_516589	4	96.28
snp_4_26539922	4	96.28
SNP_IGA_512239	4	97.08
SNP_IGA_513205	4	97.08
SNP_IGA_513232	4	97.08
SNP_IGA_513331	4	97.08
SNP_IGA_513446	4	97.08
SNP_IGA_513496	4	97.08
SNP_IGA_513502	4	97.08
SNP_IGA_513566	4	97.08
SNP_IGA_513609	4	97.08
SNP_IGA_513616	4	97.08
SNP_IGA_514458	4	97.08
SNP_IGA_515075	4	97.08
SNP_IGA_515992	4	97.08
SNP_IGA_517321	4	97.08
SNP_IGA_517325	4	97.08
SNP_IGA_517406	4	97.08
SNP_IGA_517550	4	97.08
SNP_IGA_518431	4	97.08
SNP_IGA_518477	4	97.08
SNP_IGA_518497	4	97.08
SNP_IGA_518662	4	97.08
SNP_IGA_518694	4	97.08
SNP_IGA_518959	4	97.08
SNP_IGA_519002	4	97.08
SNP_IGA_518831	4	97.95
SNP_IGA_519188	4	98.35
SNP_IGA_519214	4	98.35
SNP_IGA_519232	4	98.35
SNP_IGA_519594	4	98.75
SNP_IGA_520834	4	98.75
SNP_IGA_519618	4	99.05
SNP_IGA_520427	4	99.05
SNP_IGA_520668	4	99.05
snp_scaffold_4_26802128	4	99.05
SNP_IGA_521243	4	99.05
SNP_IGA_521563	4	99.05
SNP_IGA_521577	4	99.05
SNP_IGA_521613	4	99.05
SNP_IGA_521628	4	99.05
SNP_IGA_521760	4	99.05
SNP_IGA_521779	4	99.05
SNP_IGA_522643	4	99.05
SNP_IGA_522648	4	99.05
SNP_IGA_522961	4	99.05
SNP_IGA_523156	4	99.05
SNP_IGA_523180	4	99.05
SNP_IGA_523185	4	99.05
SNP_IGA_523841	4	99.05
SNP_IGA_524539	4	99.05
SNP_IGA_524584	4	99.05
SNP_IGA_524652	4	99.05
SNP_IGA_524703	4	99.05
SNP_IGA_524964	4	99.05
SNP_IGA_524971	4	99.05
SNP_IGA_524976	4	99.05
SNP_IGA_524981	4	99.05
SNP_IGA_525001	4	99.05
SNP_IGA_525520	4	99.05
SNP_IGA_525559	4	99.05
SNP_IGA_525630	4	99.45
SNP_IGA_525984	4	100.55
SNP_IGA_525992	4	100.55
SNP_IGA_526424	4	100.85
SNP_IGA_526495	4	101.25
SNP_IGA_528949	4	102.02
SNP_IGA_529014	4	102.02
SNP_IGA_530079	4	102.02
SNP_IGA_530673	4	102.02
SNP_IGA_532100	4	103.62
SNP_IGA_532101	4	103.62
SNP_IGA_532542	4	103.62
SNP_IGA_532574	4	103.62
SNP_IGA_532594	4	104.22
SNP_IGA_540489	4	104.22
SNP_IGA_540556	4	104.22
SNP_IGA_541349	4	104.22
SNP_IGA_543179	5	0
SNP_IGA_544428	5	0
SNP_IGA_543368	5	0.43
SNP_IGA_544495	5	0.43
SNP_IGA_544657	5	0.43
SNP_IGA_544812	5	0.43
SNP_IGA_545102	5	0.43
SNP_IGA_545655	5	0.43
SNP_IGA_546316	5	0.86
SNP_IGA_546765	5	1.29
SNP_IGA_547211	5	1.29
SNP_IGA_545448	5	1.72
SNP_IGA_546094	5	1.72
SNP_IGA_546467	5	1.72
SNP_IGA_546835	5	1.72
SNP_IGA_546987	5	1.72
SNP_IGA_547473	5	1.72
SNP_IGA_547510	5	1.72
SNP_IGA_548037	5	1.72
SNP_IGA_548512	5	1.72
CPPCT040	5	1.72
SNP_IGA_550323	5	3.46
SNP_IGA_551381	5	3.46
SNP_IGA_556507	5	3.88
SNP_IGA_556969	5	4.31
SNP_IGA_552254	5	4.34
SNP_IGA_552927	5	4.34
SNP_IGA_553456	5	4.34
SNP_IGA_557196	5	5.24
SNP_IGA_557489	5	5.24
SNP_IGA_557566	5	5.24
SNP_IGA_558329	5	5.24
SNP_IGA_560796	5	5.24
AMPA112	5	5.24
SNP_IGA_559057	5	6.54
SNP_IGA_562867	5	7.44
SNP_IGA_563244	5	7.44
SNP_IGA_563543	5	7.44
SNP_IGA_563745	5	7.44
SNP_IGA_563752	5	7.44
SNP_IGA_559917	5	7.51
SNP_IGA_561798	5	7.51
SNP_IGA_562401	5	7.94
SNP_IGA_565630	5	9.67
SNP_IGA_565863	5	9.67
SNP_IGA_566309	5	9.67
SNP_IGA_566322	5	9.67
SNP_IGA_566361	5	9.67
SNP_IGA_566978	5	9.67
SNP_IGA_567247	5	9.67
SNP_IGA_567317	5	9.67
SNP_IGA_567330	5	9.67
SNP_IGA_567415	5	9.67
SNP_IGA_567615	5	9.67
SNP_IGA_567794	5	9.67
SNP_IGA_567843	5	9.67
SNP_IGA_568223	5	9.67
SNP_IGA_568227	5	9.67
SNP_IGA_568436	5	9.67
SNP_IGA_568822	5	9.67
SNP_IGA_568920	5	9.67
SNP_IGA_569246	5	9.67
SNP_IGA_568006	5	10.1
SNP_IGA_570350	5	10.1
SNP_IGA_569671	5	11
SNP_IGA_570521	5	11
SNP_IGA_570890	5	11
SNP_IGA_571548	5	11.9
SNP_IGA_572582	5	13.7
SNP_IGA_572589	5	13.7
SNP_IGA_572841	5	14.6
SNP_IGA_576505	5	14.6
UDP97-401	5	14.6
SNP_IGA_573024	5	15.9
SNP_IGA_574551	5	15.9
SNP_IGA_574988	5	16.33
SNP_IGA_575030	5	16.33
SNP_IGA_576273	5	17.19
SNP_IGA_576444	5	17.62
SNP_IGA_576531	5	17.62
SNP_IGA_581626	5	18.51
SNP_IGA_582600	5	20.49
SNP_IGA_582516	5	20.62
SNP_IGA_584033	5	24.33
SNP_IGA_584113	5	24.76
SNP_IGA_584315	5	24.76
SNP_IGA_585810	5	24.76
SNP_IGA_585890	5	24.76
SNP_IGA_585500	5	26.5
SNP_IGA_586202	5	27.79
SNP_IGA_586225	5	27.79
SNP_IGA_586996	5	28.66
SNP_IGA_587003	5	28.66
SNP_IGA_586955	5	29.23
SNP_IGA_586962	5	29.23
SNP_IGA_587450	5	29.23
SNP_IGA_587455	5	29.23
SNP_IGA_587238	5	30.13
SNP_IGA_587528	5	30.56
SNP_IGA_587832	5	32.3
PACITA021	5	34.9
SNP_IGA_588670	5	36
SNP_IGA_588676	5	36
SNP_IGA_589371	5	36
SNP_IGA_589393	5	36
SNP_IGA_589480	5	36
SNP_IGA_589972	5	36
SNP_IGA_590143	5	36
BPPCT017	5	36
SNP_IGA_590761	5	37.65
SNP_IGA_590766	5	37.65
SNP_IGA_592011	5	37.65
SNP_IGA_590982	5	38.45
SNP_IGA_591439	5	40.39
SNP_IGA_591760	5	40.39
SNP_IGA_591213	5	41.71
SNP_IGA_591896	5	42.56
SNP_IGA_592042	5	42.56
SNP_IGA_592741	5	42.56
CPSCT006	5	43.96
SNP_IGA_593320	5	44.34
SNP_IGA_593485	5	45.14
SNP_IGA_593629	5	45.14
SNP_IGA_593763	5	46.74
SNP_IGA_593874	5	46.74
SNP_IGA_594090	5	50.14
SNP_IGA_594125	5	51.59
[truncated: 1,094 more rows]
