# Supplementary material for: High-density multi-population consensus genetic linkage map for peach
Source: PLoS One. 2018 Nov 21;13(11):e0207724. doi: 10.1371/journal.pone.0207724 (PMC6248993; doi:10.1371/journal.pone.0207724)
Supplement: S3 Table — (XLSX) [file pone.0207724.s005.xlsx]

## Sheet: S3 Table LPmerge consensus map
S3 Table. Peach consensus map with 3,092 molecular markers constructed using LPMerge algorithm
Names	LG	cM
SNP_IGA_679	1	0
SNP_IGA_1003	1	0
SNP_IGA_1103	1	0
SNP_IGA_1129	1	0
SNP_IGA_2006	1	1.1
SNP_IGA_2056	1	1.1
SNP_IGA_2331	1	1.1
CPPCT016	1	1.1
SNP_IGA_2651	1	1.7
SNP_IGA_2670	1	1.7
SNP_IGA_2742	1	1.7
SNP_IGA_2832	1	1.7
SNP_IGA_3108	1	2.4
SNP_IGA_3551	1	2.4
SNP_IGA_3621	1	2.4
SNP_IGA_3717	1	2.4
SNP_IGA_3770	1	2.4
SNP_IGA_3800	1	2.4
SNP_IGA_3806	1	2.4
SNP_IGA_3833	1	2.4
SNP_IGA_3859	1	2.4
SNP_IGA_3866	1	2.4
SNP_IGA_3931	1	2.8
SNP_IGA_4008	1	2.8
SNP_IGA_4137	1	2.8
SNP_IGA_4435	1	3.2
SNP_IGA_4544	1	3.5
SNP_IGA_4610	1	3.6
SNP_IGA_4906	1	4.4
SNP_IGA_5258	1	4.4
SNP_IGA_5278	1	4.4
SNP_IGA_5675	1	4.4
SNP_IGA_5726	1	4.4
SNP_IGA_5891	1	5.1
SNP_IGA_6055	1	5.1
SNP_IGA_6247	1	5.1
SNP_IGA_6400	1	5.1
SNP_IGA_6493	1	5.1
SNP_IGA_6524	1	5.1
SNP_IGA_6633	1	5.1
SNP_IGA_6796	1	5.1
SNP_IGA_6853	1	5.1
SNP_IGA_6972	1	5.1
SNP_IGA_7066	1	5.1
SNP_IGA_7119	1	5.1
SNP_IGA_7142	1	5.1
SNP_IGA_7268	1	5.1
SNP_IGA_7575	1	5.1
SNP_IGA_7706	1	5.1
SNP_IGA_7738	1	6.4
EPDCU3122	1	6.4
SNP_IGA_8257	1	6.54
SNP_IGA_9197	1	7.4
SNP_IGA_9695	1	7.99
SNP_IGA_9723	1	7.99
SNP_IGA_9745	1	7.99
SNP_IGA_10171	1	8.7
SNP_IGA_10520	1	8.99
SNP_IGA_10635	1	8.99
SNP_IGA_10658	1	8.99
SNP_IGA_10792	1	8.99
SNP_IGA_10938	1	9.13
SNP_IGA_11094	1	9.99
SNP_IGA_11106	1	9.99
SNP_IGA_11130	1	9.99
SNP_IGA_11879	1	10.42
SNP_IGA_12214	1	10.59
SNP_IGA_12367	1	10.59
SNP_IGA_12519	1	10.59
SNP_IGA_16897	1	10.7
SNP_IGA_15268	1	12
SNP_IGA_14438	1	13.3
Pp20Cl	1	13.3
SNP_IGA_435668	1	14.16
SNP_IGA_435720	1	14.16
SNP_IGA_17419	1	14.16
SNP_IGA_17833	1	14.59
SNP_IGA_18222	1	15.39
SNP_IGA_18927	1	16.79
SNP_IGA_19393	1	16.79
SNP_IGA_19514	1	16.79
SNP_IGA_19818	1	16.79
SNP_IGA_21221	1	16.79
CPPCT010	1	16.79
SNP_IGA_22603	1	19.87
SNP_IGA_23251	1	19.87
SNP_IGA_23357	1	19.87
SNP_IGA_23453	1	19.87
SNP_IGA_23463	1	19.87
SNP_IGA_23572	1	19.87
SNP_IGA_24260	1	20.73
SNP_IGA_24318	1	20.73
SNP_IGA_24481	1	21.13
SNP_IGA_24703	1	21.43
SNP_IGA_24812	1	21.43
SNP_IGA_24980	1	21.43
SNP_IGA_25403	1	22.23
SNP_IGA_25435	1	22.23
SNP_IGA_25530	1	22.23
SNP_IGA_26053	1	22.23
M16a	1	22.23
SNP_IGA_26500	1	24.41
SNP_IGA_26796	1	24.41
SNP_IGA_26876	1	24.41
SNP_IGA_27852	1	24.41
SNP_IGA_28066	1	24.41
SNP_IGA_28112	1	24.41
SNP_IGA_28130	1	24.41
SNP_IGA_28275	1	25.27
SNP_IGA_28294	1	25.27
SNP_IGA_28465	1	25.27
SNP_IGA_29009	1	25.27
SNP_IGA_29836	1	27.07
SNP_IGA_29854	1	27.07
SNP_IGA_29904	1	27.07
SNP_IGA_29920	1	27.07
SNP_IGA_30043	1	27.07
SNP_IGA_30092	1	28.77
SNP_IGA_30620	1	28.77
EPPCU5331	1	28.77
PACITA005	1	28.87
Pp9Cl	1	29.07
SNP_IGA_31001	1	29.57
SNP_IGA_31072	1	29.57
SNP_IGA_31108	1	29.57
SNP_IGA_31646	1	30.77
SNP_IGA_31721	1	30.77
SNP_IGA_32535	1	30.77
SNP_IGA_32705	1	30.77
SNP_IGA_33253	1	30.77
SNP_IGA_33367	1	31.2
SNP_IGA_33532	1	31.2
SNP_IGA_33545	1	31.2
SNP_IGA_34297	1	31.2
SNP_IGA_34306	1	31.2
SNP_IGA_34709	1	31.2
SNP_IGA_34964	1	31.2
SNP_IGA_34985	1	31.2
SNP_IGA_35020	1	31.2
CPPCT027	1	31.2
SNP_IGA_35442	1	31.6
SNP_IGA_35586	1	31.6
SNP_IGA_35681	1	31.6
SNP_IGA_36095	1	32
SNP_IGA_36109	1	32
SNP_IGA_36436	1	32.46
SNP_IGA_37531	1	32.46
SNP_IGA_37651	1	32.46
SNP_IGA_37664	1	32.46
SNP_IGA_37843	1	32.86
SNP_IGA_37907	1	32.86
SNP_IGA_38020	1	32.86
SNP_IGA_38386	1	32.86
SNP_IGA_38403	1	32.86
SNP_IGA_38410	1	32.86
SNP_IGA_38415	1	32.86
SNP_IGA_38447	1	32.86
SNP_IGA_38484	1	32.86
SNP_IGA_38491	1	32.86
SNP_IGA_38496	1	32.86
SNP_IGA_38635	1	32.86
SNP_IGA_38671	1	32.86
SNP_IGA_38736	1	32.86
SNP_IGA_38748	1	32.86
SNP_IGA_38752	1	32.86
SNP_IGA_38953	1	32.86
SNP_IGA_38971	1	32.86
SNP_IGA_38979	1	32.86
SNP_IGA_39717	1	33.16
SNP_IGA_40030	1	33.16
SNP_IGA_40295	1	34.02
SNP_IGA_40342	1	34.02
SNP_IGA_919869	1	34.89
SNP_IGA_40766	1	34.89
SNP_IGA_41429	1	34.89
SNP_IGA_41470	1	34.89
SNP_IGA_41475	1	34.89
SNP_IGA_46594	1	38.02
SNP_IGA_46754	1	38.02
SNP_IGA_47540	1	38.02
SNP_IGA_47595	1	38.28
SNP_IGA_47604	1	38.28
SNP_IGA_48586	1	38.28
SNP_IGA_53531	1	38.28
snp_1_15750387	1	38.28
snp_scaffold_1_15762748	1	38.28
SNP_IGA_53681	1	38.28
SNP_IGA_54637	1	38.28
SNP_IGA_55903	1	38.28
SNP_IGA_55908	1	38.28
SNP_IGA_55914	1	38.28
SNP_IGA_55918	1	38.28
SNP_IGA_55923	1	38.28
SNP_IGA_56020	1	38.28
SNP_IGA_56163	1	38.28
SNP_IGA_56198	1	38.28
SNP_IGA_57544	1	38.71
SNP_IGA_58626	1	38.71
SNP_IGA_60312	1	40.01
SNP_IGA_63776	1	40.03
SNP_IGA_63825	1	40.03
SNP_IGA_63833	1	40.03
SNP_IGA_63847	1	40.03
SNP_IGA_64112	1	40.03
SNP_IGA_64918	1	40.03
SNP_IGA_65002	1	40.03
SNP_IGA_65286	1	40.03
SNP_IGA_65694	1	40.65
SNP_IGA_67137	1	40.65
SNP_IGA_67265	1	40.65
EPPCU1090	1	40.65
SNP_IGA_69306	1	41.94
SNP_IGA_78367	1	45.03
SNP_IGA_78954	1	45.91
SNP_IGA_79455	1	45.91
SNP_IGA_79719	1	45.91
SNP_IGA_79809	1	45.91
SNP_IGA_80547	1	45.91
SNP_IGA_82861	1	45.91
SNP_IGA_83053	1	45.91
UDP96-005	1	45.91
SNP_IGA_84324	1	48.21
SNP_IGA_84580	1	48.21
SNP_IGA_86918	1	49.27
SNP_IGA_86925	1	49.7
SNP_IGA_86968	1	49.7
SNP_IGA_87695	1	49.7
SNP_IGA_88028	1	50.13
SNP_IGA_88830	1	50.13
SNP_IGA_89105	1	51.43
SNP_IGA_89808	1	52.43
SNP_IGA_90213	1	52.43
SNP_IGA_90804	1	52.85
SNP_IGA_91050	1	52.88
SNP_IGA_91252	1	52.88
SNP_IGA_92681	1	54.08
snp_1_27368782	1	54.08
SNP_IGA_92966	1	54.08
SNP_IGA_93063	1	54.08
SNP_IGA_93274	1	54.08
SNP_IGA_93313	1	54.08
SNP_IGA_93479	1	54.08
SNP_IGA_93589	1	54.08
SNP_IGA_93768	1	54.08
SNP_IGA_94024	1	54.08
SNP_IGA_94057	1	54.08
SNP_IGA_94887	1	54.08
SNP_IGA_95095	1	54.08
SNP_IGA_95389	1	54.08
SNP_IGA_95412	1	54.08
SNP_IGA_95417	1	54.08
SNP_IGA_95421	1	54.08
SNP_IGA_95426	1	54.08
SNP_IGA_95715	1	54.08
CPDCT024	1	54.08
SNP_IGA_96088	1	54.95
SNP_IGA_96144	1	54.95
SNP_IGA_96232	1	54.95
SNP_IGA_96539	1	54.95
SNP_IGA_96544	1	54.95
SNP_IGA_96555	1	54.95
EPDCU1945	1	55.85
SNP_IGA_97351	1	56.03
SNP_IGA_97747	1	57.87
SNP_IGA_97802	1	57.87
SNP_IGA_98340	1	58.25
SNP_IGA_98623	1	59.63
SNP_IGA_98960	1	59.63
SNP_IGA_99110	1	60.43
SNP_IGA_101065	1	60.43
SNP_IGA_101106	1	60.43
SNP_IGA_101331	1	60.43
SNP_IGA_101451	1	60.43
SNP_IGA_101467	1	64.67
SNP_IGA_101476	1	65.43
SNP_IGA_101538	1	65.43
SNP_IGA_101751	1	65.43
SNP_IGA_101815	1	65.59
SNP_IGA_101845	1	65.59
SNP_IGA_102335	1	66.02
SNP_IGA_102464	1	66.02
SNP_IGA_102577	1	66.02
CPPCT026	1	66.14
SNP_IGA_102807	1	66.45
SNP_IGA_102819	1	66.84
SNP_IGA_103422	1	68.14
SNP_IGA_103507	1	68.14
SNP_IGA_103900	1	68.54
SNP_IGA_103917	1	68.54
SNP_IGA_103965	1	68.54
SNP_IGA_104030	1	68.54
SNP_IGA_104167	1	68.94
SNP_IGA_104180	1	68.94
SNP_IGA_104324	1	68.94
SNP_IGA_104332	1	68.94
EPDCU3489	1	68.94
SNP_IGA_104455	1	69.74
SNP_IGA_104466	1	69.74
SNP_IGA_104812	1	69.74
SNP_IGA_104819	1	69.74
SNP_IGA_104857	1	69.74
SNP_IGA_104890	1	69.74
SNP_IGA_105106	1	70.14
SNP_IGA_105122	1	70.14
SNP_IGA_105753	1	70.14
SNP_IGA_105878	1	70.14
SNP_IGA_105890	1	70.14
BPPCT020	1	70.14
SNP_IGA_106000	1	70.94
SNP_IGA_106146	1	70.94
SNP_IGA_106177	1	70.94
SNP_IGA_106211	1	70.94
SNP_IGA_106616	1	71.24
SNP_IGA_106646	1	71.64
SNP_IGA_106673	1	71.64
SNP_IGA_106756	1	71.64
SNP_IGA_106818	1	71.64
SNP_IGA_106841	1	71.64
SNP_IGA_107029	1	71.64
SNP_IGA_107080	1	71.64
SNP_IGA_107095	1	71.64
SNP_IGA_107295	1	71.64
SNP_IGA_107337	1	71.64
SNP_IGA_107417	1	71.64
SNP_IGA_107472	1	71.64
SNP_IGA_107512	1	71.64
SNP_IGA_107581	1	72.44
SNP_IGA_107745	1	72.5
SNP_IGA_108171	1	72.9
SNP_IGA_108801	1	72.93
SNP_IGA_108931	1	73.33
SNP_IGA_109059	1	73.33
SNP_IGA_109133	1	73.61
SNP_IGA_109223	1	74.04
SNP_IGA_109276	1	74.04
SNP_IGA_109283	1	74.04
SNP_IGA_109353	1	74.04
SNP_IGA_109619	1	74.04
SNP_IGA_109897	1	74.04
SNP_IGA_109922	1	74.04
SNP_IGA_110275	1	74.04
SNP_IGA_110540	1	74.04
SNP_IGA_110550	1	74.04
SNP_IGA_110565	1	74.04
SNP_IGA_110571	1	74.04
SNP_IGA_110608	1	74.04
SNP_IGA_110634	1	74.04
SNP_IGA_110638	1	74.04
SNP_IGA_110712	1	74.04
SNP_IGA_110845	1	74.04
SNP_IGA_110863	1	74.04
SNP_IGA_110973	1	74.04
SNP_IGA_110977	1	74.04
SNP_IGA_110985	1	74.04
SNP_IGA_111054	1	75.79
SNP_IGA_111259	1	75.79
BPPCT016	1	75.79
SNP_IGA_111307	1	76.19
SNP_IGA_111314	1	76.19
SNP_IGA_111789	1	76.19
SNP_IGA_111858	1	76.19
SNP_IGA_111882	1	76.19
SNP_IGA_111946	1	76.19
SNP_IGA_112112	1	76.89
SNP_IGA_112191	1	76.89
SNP_IGA_112398	1	76.89
SNP_IGA_112450	1	76.89
SNP_IGA_112531	1	76.89
SNP_IGA_112550	1	76.89
SNP_IGA_112556	1	76.89
SNP_IGA_112998	1	77.5
SNP_IGA_113039	1	77.5
SNP_IGA_113314	1	77.5
SNP_IGA_113348	1	77.5
SNP_IGA_113361	1	77.5
SNP_IGA_113582	1	77.5
SNP_IGA_113607	1	77.5
SNP_IGA_113678	1	77.66
SNP_IGA_113878	1	77.66
SNP_IGA_113947	1	77.66
SNP_IGA_113971	1	77.66
SNP_IGA_114094	1	78.36
SNP_IGA_114146	1	78.36
SNP_IGA_114192	1	78.36
SNP_IGA_114234	1	78.36
SNP_IGA_114286	1	78.36
SNP_IGA_114495	1	78.36
SNP_IGA_114581	1	78.36
SNP_IGA_114684	1	78.36
SNP_IGA_114741	1	78.36
SNP_IGA_114770	1	78.36
SNP_IGA_114898	1	78.36
SNP_IGA_115151	1	78.36
SNP_IGA_115560	1	78.66
SNP_IGA_115605	1	78.66
SNP_IGA_115726	1	78.66
SNP_IGA_115957	1	80.16
SNP_IGA_115971	1	80.16
SNP_IGA_117999	1	80.16
snp_1_39059187	1	80.16
SNP_IGA_118058	1	80.16
SNP_IGA_118371	1	80.46
SNP_IGA_118443	1	80.46
CPPCT042	1	80.46
SNP_IGA_118639	1	81.26
SNP_IGA_118784	1	81.53
EPDCU2862	1	81.66
SNP_IGA_119013	1	82.4
SNP_IGA_119215	1	83.26
SNP_IGA_119391	1	83.26
SNP_IGA_120003	1	83.26
SNP_IGA_120057	1	83.26
SNP_IGA_120784	1	83.26
CPPCT029	1	83.26
CPPCT053	1	83.26
SNP_IGA_120926	1	85
SNP_IGA_121073	1	85
SNP_IGA_121212	1	85
SNP_IGA_121364	1	85
SNP_IGA_121401	1	85
SNP_IGA_121413	1	85
SNP_IGA_121534	1	85
SNP_IGA_121659	1	85
SNP_IGA_121740	1	85
SNP_IGA_121817	1	85
SNP_IGA_121865	1	85
snp_scaffold_1_41535285	1	86.3
SNP_IGA_123023	1	86.82
SNP_IGA_123089	1	86.82
SNP_IGA_123180	1	88.02
snp_1_46757382	1	88.02
SNP_IGA_135854	1	88.02
SNP_IGA_135158	1	88.45
SNP_IGA_135137	1	88.45
SNP_IGA_135006	1	88.88
SNP_IGA_134631	1	89.01
BPPCT028	1	89.01
SNP_IGA_133115	1	91.05
SNP_IGA_132855	1	91.05
SNP_IGA_132843	1	91.05
SNP_IGA_132047	1	92.05
SNP_IGA_131988	1	92.05
SNP_IGA_131596	1	92.05
SNP_IGA_131589	1	92.05
SNP_IGA_129512	1	93.05
SNP_IGA_129422	1	93.05
SNP_IGA_128189	1	94.05
SNP_IGA_128148	1	94.05
SNP_IGA_127836	1	94.05
SNP_IGA_127673	1	94.05
SNP_IGA_127323	1	94.05
SNP_IGA_127181	1	94.05
SNP_IGA_126857	1	94.05
SNP_IGA_126668	1	94.05
SNP_IGA_125219	1	94.05
SNP_IGA_125029	1	94.05
SNP_IGA_124466	1	94.05
SNP_IGA_123834	1	96.05
SNP_IGA_123766	1	96.05
SNP_IGA_123719	1	96.05
SNP_IGA_238423	2	0
SNP_IGA_238135	2	0
SNP_IGA_238077	2	0
SNP_IGA_237902	2	0
SNP_IGA_236666	2	0
SNP_IGA_236414	2	0
SNP_IGA_236409	2	0
SNP_IGA_236039	2	0
SNP_IGA_235684	2	0
SNP_IGA_235284	2	0
SNP_IGA_231766	2	0
SNP_IGA_230835	2	0
SNP_IGA_230793	2	0
SNP_IGA_230715	2	0
SNP_IGA_230405	2	0
SNP_IGA_230389	2	0
SNP_IGA_230378	2	4.06
SNP_IGA_230309	2	4.06
SNP_IGA_230290	2	4.06
SNP_IGA_228997	2	5.06
SNP_IGA_136625	2	5.06
CPPCT044	2	5.06
SNP_IGA_137253	2	5.7
SNP_IGA_137625	2	6.4
SNP_IGA_137745	2	6.4
SNP_IGA_139270	2	6.4
SNP_IGA_139433	2	6.4
SNP_IGA_139468	2	6.4
SNP_IGA_139612	2	6.4
SNP_IGA_139783	2	6.4
SNP_IGA_140089	2	6.4
SNP_IGA_140352	2	6.4
SNP_IGA_140573	2	6.4
SNP_IGA_141600	2	6.4
SNP_IGA_141607	2	6.4
SNP_IGA_141858	2	6.4
SNP_IGA_142214	2	6.4
SNP_IGA_142231	2	6.4
SNP_IGA_142599	2	6.4
SNP_IGA_143002	2	6.4
SNP_IGA_144913	2	6.4
SNP_IGA_144919	2	6.4
SNP_IGA_145447	2	6.4
SNP_IGA_146377	2	6.83
SNP_IGA_146706	2	6.83
SNP_IGA_146765	2	6.83
SNP_IGA_147233	2	6.83
SNP_IGA_147766	2	6.83
SNP_IGA_148760	2	6.83
SNP_IGA_148770	2	6.83
SNP_IGA_148777	2	6.83
SNP_IGA_149868	2	6.83
SNP_IGA_150673	2	6.83
SNP_IGA_150857	2	6.83
SNP_IGA_151067	2	6.83
SNP_IGA_151613	2	6.83
SNP_IGA_152111	2	6.83
SNP_IGA_152301	2	6.83
SNP_IGA_152320	2	6.83
SNP_IGA_152330	2	6.83
SNP_IGA_152439	2	6.83
SNP_IGA_152809	2	6.83
SNP_IGA_152961	2	6.83
SNP_IGA_152969	2	6.83
SNP_IGA_152976	2	6.83
SNP_IGA_153388	2	6.83
SNP_IGA_153443	2	6.83
SNP_IGA_153556	2	6.83
SNP_IGA_153672	2	6.83
SNP_IGA_153679	2	6.83
SNP_IGA_153785	2	7.63
SNP_IGA_154354	2	7.63
SNP_IGA_154600	2	7.63
SNP_IGA_155433	2	7.63
SNP_IGA_155673	2	7.63
SNP_IGA_155680	2	7.63
SNP_IGA_156002	2	7.63
SNP_IGA_156774	2	7.63
SNP_IGA_157433	2	7.63
SNP_IGA_157556	2	7.63
SNP_IGA_157644	2	7.63
SNP_IGA_157737	2	7.63
SNP_IGA_157889	2	7.63
SNP_IGA_157983	2	7.63
SNP_IGA_158017	2	7.63
SNP_IGA_158157	2	7.63
SNP_IGA_158810	2	7.63
SNP_IGA_158824	2	7.63
SNP_IGA_159811	2	7.63
SNP_IGA_159849	2	7.63
SNP_IGA_160938	2	10.09
SNP_IGA_163222	2	12.02
SNP_IGA_163292	2	12.03
SNP_IGA_163588	2	12.03
SNP_IGA_167929	2	13.01
SNP_IGA_167934	2	13.06
SNP_IGA_170097	2	14.27
SNP_IGA_170137	2	14.27
SNP_IGA_170392	2	14.27
SNP_IGA_171044	2	14.27
SNP_IGA_172653	2	14.27
SNP_IGA_173418	2	14.27
SNP_IGA_174747	2	14.27
SNP_IGA_174929	2	14.27
SNP_IGA_174941	2	14.27
SNP_IGA_174947	2	14.27
SNP_IGA_175265	2	14.27
SNP_IGA_175675	2	14.27
SNP_IGA_175990	2	14.27
SNP_IGA_176750	2	14.27
SNP_IGA_176807	2	14.27
SNP_IGA_176900	2	14.27
SNP_IGA_179626	2	14.27
SNP_IGA_179640	2	14.27
SNP_IGA_179644	2	14.27
SNP_IGA_179880	2	14.27
SNP_IGA_180079	2	14.27
SNP_IGA_180426	2	14.27
SNP_IGA_180512	2	14.27
SNP_IGA_180628	2	14.27
SNP_IGA_180845	2	14.27
SNP_IGA_181324	2	14.27
SNP_IGA_181521	2	14.27
SNP_IGA_181812	2	14.27
SNP_IGA_181830	2	14.27
SNP_IGA_182333	2	14.27
SNP_IGA_182838	2	14.27
SNP_IGA_182848	2	14.27
SNP_IGA_183126	2	14.27
SNP_IGA_183730	2	14.27
SNP_IGA_183737	2	14.27
SNP_IGA_183743	2	14.27
SNP_IGA_184675	2	14.27
SNP_IGA_184738	2	14.27
SNP_IGA_185638	2	14.27
SNP_IGA_186742	2	14.27
SNP_IGA_186785	2	14.27
SNP_IGA_186803	2	14.27
SNP_IGA_186819	2	14.27
SNP_IGA_186899	2	14.27
SNP_IGA_186905	2	14.27
SNP_IGA_187486	2	14.27
SNP_IGA_187679	2	14.27
SNP_IGA_187693	2	14.27
SNP_IGA_188199	2	14.27
SNP_IGA_188331	2	14.27
SNP_IGA_188472	2	14.27
SNP_IGA_188540	2	14.27
SNP_IGA_188736	2	14.27
SNP_IGA_188920	2	14.27
SNP_IGA_189085	2	14.27
SNP_IGA_191523	2	14.67
SNP_IGA_191614	2	14.67
SNP_IGA_192643	2	14.67
SNP_IGA_192913	2	15.39
SNP_IGA_192923	2	15.39
SNP_IGA_193147	2	15.39
SNP_IGA_193154	2	15.39
SNP_IGA_193650	2	15.39
SNP_IGA_193685	2	15.39
SNP_IGA_193945	2	15.39
SNP_IGA_193969	2	15.39
SNP_IGA_194068	2	15.39
SNP_IGA_194080	2	15.39
SNP_IGA_194090	2	15.39
SNP_IGA_194097	2	15.39
SNP_IGA_194105	2	15.39
SNP_IGA_194110	2	15.39
SNP_IGA_194408	2	15.39
SNP_IGA_194416	2	15.39
SNP_IGA_195134	2	15.39
SNP_IGA_195139	2	15.39
SNP_IGA_195145	2	15.39
SNP_IGA_195150	2	15.39
SNP_IGA_196912	2	15.39
SNP_IGA_197236	2	15.39
SNP_IGA_197242	2	15.39
SNP_IGA_197246	2	15.39
SNP_IGA_197262	2	15.39
SNP_IGA_197705	2	15.39
SNP_IGA_197725	2	15.39
snp_scaffold_2_4947054	2	15.39
SNP_IGA_198039	2	15.39
SNP_IGA_198090	2	15.39
SNP_IGA_198315	2	15.39
SNP_IGA_198324	2	15.39
SNP_IGA_198339	2	15.39
SNP_IGA_198668	2	15.39
SNP_IGA_198677	2	15.39
SNP_IGA_198691	2	15.39
SNP_IGA_198699	2	15.39
SNP_IGA_198704	2	15.39
SNP_IGA_198723	2	15.39
SNP_IGA_198937	2	15.39
SNP_IGA_199043	2	15.39
SNP_IGA_200478	2	15.39
SNP_IGA_200739	2	15.39
SNP_IGA_201952	2	15.39
SNP_IGA_203091	2	15.39
SNP_IGA_203117	2	15.39
SNP_IGA_204218	2	15.39
SNP_IGA_204240	2	15.39
SNP_IGA_204260	2	15.39
SNP_IGA_204329	2	15.39
SNP_IGA_204969	2	15.39
SNP_IGA_205001	2	15.39
SNP_IGA_205696	2	15.39
SNP_IGA_205742	2	15.39
SNP_IGA_206197	2	15.39
SNP_IGA_206245	2	15.39
SNP_IGA_206250	2	15.39
SNP_IGA_206477	2	15.39
SNP_IGA_206482	2	15.39
SNP_IGA_206649	2	15.56
SNP_IGA_207765	2	16.78
SNP_IGA_208982	2	16.78
SNP_IGA_209271	2	16.78
SNP_IGA_210222	2	16.78
SNP_IGA_214542	2	16.78
SNP_IGA_214576	2	16.78
SNP_IGA_214594	2	16.78
SNP_IGA_215641	2	16.78
SNP_IGA_216182	2	16.78
SNP_IGA_216876	2	16.78
SNP_IGA_217686	2	16.78
SNP_IGA_217696	2	16.78
SNP_IGA_217706	2	16.78
SNP_IGA_218801	2	16.78
SNP_IGA_219126	2	16.78
SNP_IGA_221716	2	16.78
SNP_IGA_222200	2	16.78
SNP_IGA_223473	2	17.1
SNP_IGA_223676	2	17.11
snp_4_22274908	2	17.31
SNP_IGA_464190	2	17.47
SNP_IGA_463805	2	19.03
SNP_IGA_463646	2	19.46
SNP_IGA_240162	2	20.76
SNP_IGA_240333	2	20.76
SNP_IGA_240770	2	20.76
SNP_IGA_240774	2	20.76
SNP_IGA_241478	2	20.76
SNP_IGA_241577	2	20.76
ssrPaCITA16	2	20.76
SNP_IGA_241722	2	21.46
SNP_IGA_242023	2	21.46
UDP98-025	2	21.46
SNP_IGA_242118	2	22.06
SNP_IGA_244705	2	22.36
SNP_IGA_245182	2	23.43
SNP_IGA_245204	2	23.43
SNP_IGA_246838	2	23.43
SNP_IGA_249273	2	24.24
SNP_IGA_249849	2	24.62
SNP_IGA_249978	2	24.62
SNP_IGA_250110	2	24.92
SNP_IGA_250144	2	24.92
SNP_IGA_250558	2	24.92
SNP_IGA_250658	2	24.92
SNP_IGA_250856	2	24.92
SNP_IGA_250870	2	24.92
SNP_IGA_251253	2	24.92
SNP_IGA_251497	2	25.32
SNP_IGA_251591	2	25.32
SNP_IGA_252165	2	25.32
SNP_IGA_252287	2	25.72
SNP_IGA_252301	2	25.72
SNP_IGA_252305	2	25.72
SNP_IGA_252310	2	25.72
SNP_IGA_252317	2	25.72
SNP_IGA_252365	2	25.72
SNP_IGA_252707	2	26.02
SNP_IGA_252715	2	26.02
SNP_IGA_252902	2	26.02
SNP_IGA_252916	2	26.02
SNP_IGA_252937	2	26.02
SNP_IGA_252943	2	26.02
SNP_IGA_252957	2	26.02
SNP_IGA_253034	2	26.02
SNP_IGA_253070	2	26.02
SNP_IGA_253074	2	26.02
SNP_IGA_253223	2	26.02
SNP_IGA_253228	2	26.02
CPDCT044	2	26.32
SNP_IGA_256364	2	26.62
SNP_IGA_257549	2	27.28
SNP_IGA_258078	2	27.82
SNP_IGA_258854	2	28.22
SNP_IGA_258978	2	28.22
SNP_IGA_258996	2	28.22
SNP_IGA_259667	2	29.02
SNP_IGA_259741	2	29.02
SNP_IGA_260053	2	29.02
SNP_IGA_260361	2	29.07
SNP_IGA_260373	2	29.07
SNP_IGA_260384	2	29.07
SNP_IGA_261034	2	29.07
SNP_IGA_261581	2	29.07
SNP_IGA_261588	2	29.07
SNP_IGA_261595	2	29.07
SNP_IGA_261611	2	29.07
SNP_IGA_261865	2	29.07
SNP_IGA_261920	2	29.07
SNP_IGA_261985	2	29.07
SNP_IGA_262078	2	29.07
SNP_IGA_262277	2	29.07
SNP_IGA_767680	2	29.07
SNP_IGA_767724	2	29.07
SNP_IGA_263098	2	29.07
SNP_IGA_263337	2	29.07
BPPCT004	2	29.07
SNP_IGA_263828	2	32.61
SNP_IGA_264149	2	32.64
SNP_IGA_264220	2	33.04
SNP_IGA_264590	2	33.04
SNP_IGA_265240	2	33.04
SNP_IGA_265528	2	33.04
SNP_IGA_266063	2	33.04
SNP_IGA_266317	2	33.04
SNP_IGA_266359	2	33.04
SNP_IGA_266411	2	33.04
SNP_IGA_268131	2	33.04
BPPCT001	2	33.04
EPDCU4017	2	33.04
SNP_IGA_269074	2	34.84
SNP_IGA_269093	2	34.84
SNP_IGA_269105	2	34.84
SNP_IGA_269160	2	34.84
SNP_IGA_269232	2	34.84
SNP_IGA_269327	2	34.84
SNP_IGA_269660	2	34.84
SNP_IGA_270493	2	34.84
SNP_IGA_271203	2	34.84
SNP_IGA_272087	2	34.84
SNP_IGA_273175	2	34.84
SNP_IGA_273490	2	34.84
SNP_IGA_273993	2	34.84
SNP_IGA_274016	2	34.84
SNP_IGA_274142	2	34.84
CPSCT044	2	34.84
SNP_IGA_274867	2	41.77
SNP_IGA_275057	2	41.77
SNP_IGA_275341	2	43.75
SNP_IGA_275481	2	43.75
SNP_IGA_275502	2	43.75
SNP_IGA_276840	2	44.85
SNP_IGA_277102	2	44.85
SNP_IGA_277273	2	44.85
UDP96-013	2	44.85
SNP_IGA_277336	2	45.85
SNP_IGA_277378	2	45.85
SNP_IGA_277471	2	45.85
SNP_IGA_277616	2	46.15
SNP_IGA_277934	2	46.15
SNP_IGA_278061	2	46.15
CPDCT004	2	46.15
UDP98-411	2	46.79
SNP_IGA_278849	2	47.79
SNP_IGA_279439	2	48.79
SNP_IGA_279619	2	48.79
SNP_IGA_279668	2	48.79
SNP_IGA_279719	2	48.79
SNP_IGA_279887	2	48.79
SNP_IGA_280199	2	48.79
SNP_IGA_280773	2	50.09
SNP_IGA_281582	2	50.89
SNP_IGA_281881	2	51.83
SNP_IGA_282012	2	51.83
pchgms1	2	51.83
RosCOS1328-366	2	52.17
SNP_IGA_283188	2	52.17
SNP_IGA_283211	2	52.17
snp_2_22274363	2	53.57
SNP_IGA_283325	2	53.57
SNP_IGA_283581	2	53.57
SNP_IGA_284124	2	53.57
SNP_IGA_284242	2	53.57
SNP_IGA_284568	2	53.57
BPPCT030	2	53.57
CPPCT043	2	53.57
SNP_IGA_284602	2	54.67
SNP_IGA_285058	2	54.67
SNP_IGA_285878	2	55.77
CPSCT021	2	55.77
SNP_IGA_286418	2	60.45
SNP_IGA_286677	2	61.75
SNP_IGA_287522	2	63.05
PceGA34	2	63.05
SNP_IGA_287875	2	63.48
SNP_IGA_288098	2	63.48
SNP_IGA_288111	2	63.48
SNP_IGA_288187	2	63.48
SNP_IGA_288267	2	63.48
SNP_IGA_288486	2	63.48
SNP_IGA_288668	2	63.48
SNP_IGA_288845	2	63.48
SNP_IGA_288975	2	63.48
SNP_IGA_289282	2	63.48
SNP_IGA_289486	2	63.48
SNP_IGA_289567	2	63.48
SNP_IGA_289644	2	63.48
SNP_IGA_290243	2	63.48
SNP_IGA_290277	2	63.48
snp_2_26731591	2	63.48
CPSCT034	2	63.48
UDA-023	2	63.48
SNP_IGA_897342	3	0
SNP_IGA_898654	3	2.9
SNP_IGA_291055	3	2.9
snp_scaffold_3_118265	3	2.9
snp_scaffold_3_130507	3	2.9
snp_scaffold_3_146105	3	2.9
snp_scaffold_3_254691	3	2.9
SNP_IGA_292008	3	2.9
SNP_IGA_292185	3	2.9
SNP_IGA_292215	3	2.9
SNP_IGA_292384	3	2.9
EPPCU5990	3	2.9
SNP_IGA_293909	3	3.5
SNP_IGA_293925	3	3.5
EPDCU4610	3	3.6
SNP_IGA_294513	3	4.8
SNP_IGA_294533	3	4.8
SNP_IGA_294651	3	4.8
SNP_IGA_294747	3	5.6
SNP_IGA_295433	3	8.2
SNP_IGA_295440	3	8.2
SNP_IGA_295584	3	8.2
SNP_IGA_295644	3	8.4
SNP_IGA_295649	3	8.4
SNP_IGA_295658	3	8.4
SNP_IGA_295664	3	8.4
SNP_IGA_295679	3	8.7
SNP_IGA_295763	3	9.1
SNP_IGA_295913	3	9.1
SNP_IGA_295978	3	9.1
SNP_IGA_296203	3	9.34
SNP_IGA_296290	3	9.34
SNP_IGA_296355	3	9.34
SNP_IGA_296553	3	9.34
SNP_IGA_296562	3	9.34
SNP_IGA_296682	3	9.34
SNP_IGA_296886	3	9.34
SNP_IGA_296900	3	9.34
SNP_IGA_297128	3	9.34
UDP97-403	3	9.34
SNP_IGA_297349	3	9.84
SNP_IGA_297363	3	9.84
SNP_IGA_297495	3	9.84
SNP_IGA_297497	3	9.84
SNP_IGA_297507	3	9.84
SNP_IGA_297841	3	9.84
SNP_IGA_298109	3	9.84
SNP_IGA_298139	3	9.84
SNP_IGA_298154	3	9.84
SNP_IGA_298287	3	9.84
SNP_IGA_298293	3	9.84
SNP_IGA_298308	3	9.84
SNP_IGA_298409	3	9.84
SNP_IGA_298417	3	9.84
SNP_IGA_298449	3	9.84
SNP_IGA_298487	3	9.84
SNP_IGA_298621	3	9.84
SNP_IGA_298785	3	9.84
SNP_IGA_298802	3	9.84
SNP_IGA_298935	3	9.84
SNP_IGA_299091	3	9.84
SNP_IGA_299341	3	9.84
BPPCT007	3	9.84
SNP_IGA_299532	3	10.64
SNP_IGA_299796	3	10.64
SNP_IGA_300098	3	10.64
SNP_IGA_300331	3	10.64
SNP_IGA_300389	3	10.64
SNP_IGA_300546	3	10.64
SNP_IGA_300851	3	10.64
SNP_IGA_300877	3	10.64
SNP_IGA_300953	3	10.64
SNP_IGA_301265	3	10.64
SNP_IGA_301444	3	10.64
SNP_IGA_301473	3	10.64
snp_3_3770195	3	10.64
SNP_IGA_301688	3	10.64
SNP_IGA_301707	3	10.64
SNP_IGA_301723	3	10.64
SNP_IGA_301843	3	10.64
SNP_IGA_301913	3	10.64
SNP_IGA_301946	3	10.64
SNP_IGA_301956	3	10.64
SNP_IGA_302042	3	10.64
SNP_IGA_302772	3	10.64
SNP_IGA_302823	3	10.64
SNP_IGA_302830	3	10.64
SNP_IGA_303514	3	10.64
SNP_IGA_303527	3	10.64
SNP_IGA_303535	3	10.64
SNP_IGA_303564	3	10.64
SNP_IGA_304082	3	11.34
SNP_IGA_304227	3	11.44
SNP_IGA_304307	3	11.44
SNP_IGA_304755	3	12.24
SNP_IGA_304773	3	12.24
SNP_IGA_304790	3	12.24
SNP_IGA_304930	3	12.24
SNP_IGA_305394	3	12.24
SNP_IGA_305427	3	12.24
SNP_IGA_305449	3	12.24
SNP_IGA_305762	3	12.24
SNP_IGA_305895	3	12.24
SNP_IGA_306024	3	12.24
SNP_IGA_306147	3	12.24
SNP_IGA_306509	3	12.54
SNP_IGA_306513	3	12.54
SNP_IGA_306593	3	12.64
SNP_IGA_306604	3	12.64
SNP_IGA_306640	3	12.64
SNP_IGA_306687	3	12.64
SNP_IGA_306856	3	12.64
SNP_IGA_306900	3	12.64
SNP_IGA_307037	3	12.64
SNP_IGA_307230	3	12.64
SNP_IGA_307422	3	12.64
SNP_IGA_307596	3	12.82
SNP_IGA_307918	3	13.22
SNP_IGA_307983	3	13.22
SNP_IGA_308290	3	14.12
SNP_IGA_308291	3	14.12
SNP_IGA_308522	3	14.12
SNP_IGA_308528	3	14.12
SNP_IGA_308756	3	14.12
SNP_IGA_309116	3	14.12
SNP_IGA_309280	3	14.12
SNP_IGA_309473	3	14.12
SNP_IGA_309554	3	14.12
SNP_IGA_309635	3	14.12
SNP_IGA_309872	3	14.12
SNP_IGA_309881	3	14.12
BPPCT039	3	14.12
SNP_IGA_310057	3	14.71
SNP_IGA_310356	3	14.71
SNP_IGA_310361	3	14.71
SNP_IGA_310553	3	14.71
SNP_IGA_310566	3	14.71
SNP_IGA_310760	3	14.71
SNP_IGA_311300	3	15.22
SNP_IGA_311537	3	15.22
SNP_IGA_311645	3	15.22
SNP_IGA_311856	3	15.25
SNP_IGA_311941	3	15.25
SNP_IGA_312052	3	15.25
SNP_IGA_312409	3	15.65
EPDCU3083	3	16.01
SNP_IGA_313117	3	16.15
SNP_IGA_313464	3	16.15
SNP_IGA_313615	3	16.15
SNP_IGA_314353	3	16.81
SNP_IGA_314370	3	16.81
SNP_IGA_314404	3	16.81
SNP_IGA_314503	3	17.61
SNP_IGA_314509	3	17.61
SNP_IGA_314521	3	17.61
SNP_IGA_314544	3	17.61
SNP_IGA_314588	3	17.61
SNP_IGA_314631	3	17.61
SNP_IGA_315040	3	17.61
SNP_IGA_315837	3	17.61
SNP_IGA_315904	3	17.61
SNP_IGA_316025	3	17.61
SNP_IGA_316047	3	17.61
SNP_IGA_316301	3	17.61
SNP_IGA_316315	3	17.61
SNP_IGA_316615	3	18.08
snp_3_7344624	3	18.08
SNP_IGA_317001	3	18.08
SNP_IGA_317114	3	18.08
SNP_IGA_317281	3	18.08
SNP_IGA_317307	3	18.08
SNP_IGA_317404	3	18.08
SNP_IGA_317767	3	18.08
SNP_IGA_317774	3	18.08
SNP_IGA_319280	3	18.08
SNP_IGA_319294	3	18.08
SNP_IGA_319344	3	18.08
SNP_IGA_319883	3	18.08
SNP_IGA_320248	3	18.08
SNP_IGA_320761	3	18.08
SNP_IGA_320854	3	18.08
SNP_IGA_321565	3	19.78
SNP_IGA_322698	3	19.78
SNP_IGA_322801	3	19.78
SNP_IGA_322925	3	19.78
SNP_IGA_324067	3	21.12
SNP_IGA_324340	3	21.12
SNP_IGA_324347	3	21.12
SNP_IGA_435008	3	21.12
SNP_IGA_434655	3	21.12
SNP_IGA_433772	3	21.12
SNP_IGA_433588	3	21.12
SNP_IGA_433302	3	21.12
SNP_IGA_433050	3	21.12
SNP_IGA_432304	3	21.12
SNP_IGA_431437	3	21.52
SNP_IGA_428056	3	23.12
SNP_IGA_428047	3	23.22
SNP_IGA_894039	3	23.72
SNP_IGA_325166	3	25.42
SNP_IGA_325305	3	25.42
SNP_IGA_325718	3	25.42
SNP_IGA_325850	3	25.42
SNP_IGA_325855	3	25.42
SNP_IGA_326457	3	25.92
SNP_IGA_327093	3	25.92
SNP_IGA_327678	3	25.92
SNP_IGA_328409	3	25.92
SNP_IGA_328432	3	25.92
SNP_IGA_328439	3	25.92
SNP_IGA_328503	3	25.92
SNP_IGA_328508	3	25.92
SNP_IGA_328528	3	25.92
SNP_IGA_328536	3	25.92
SNP_IGA_328607	3	25.92
SNP_IGA_329326	3	25.92
SNP_IGA_329332	3	25.92
SNP_IGA_329340	3	25.92
SNP_IGA_329379	3	26.32
SNP_IGA_329451	3	26.32
SNP_IGA_329468	3	26.32
SNP_IGA_329599	3	26.32
SNP_IGA_331135	3	26.32
SNP_IGA_331373	3	26.32
SNP_IGA_331851	3	26.72
SNP_IGA_331921	3	26.72
SNP_IGA_331956	3	26.72
SNP_IGA_331961	3	26.72
SNP_IGA_332146	3	26.72
SNP_IGA_340919	3	26.72
SNP_IGA_341962	3	27.92
snp_3_12878608	3	27.92
SNP_IGA_343288	3	29.62
SNP_IGA_343311	3	29.62
SNP_IGA_343432	3	29.62
SNP_IGA_343501	3	29.62
SNP_IGA_343513	3	29.62
SNP_IGA_343534	3	29.62
SNP_IGA_343773	3	29.62
SNP_IGA_343872	3	29.95
Pp19Cl	3	30.22
SNP_IGA_344612	3	30.89
SNP_IGA_344628	3	30.89
SNP_IGA_344712	3	30.89
SNP_IGA_344789	3	31.29
SNP_IGA_345419	3	31.29
SNP_IGA_345436	3	31.29
SNP_IGA_345666	3	31.29
SNP_IGA_345700	3	31.29
CPPCT002	3	31.29
SNP_IGA_346164	3	32.51
SNP_IGA_346608	3	33.21
SNP_IGA_346745	3	33.21
SNP_IGA_347158	3	33.21
SNP_IGA_349097	3	34.81
SNP_IGA_349233	3	34.81
SNP_IGA_349682	3	34.81
SNP_IGA_349707	3	34.81
SNP_IGA_349757	3	34.81
SNP_IGA_349789	3	34.81
SNP_IGA_349831	3	34.81
SNP_IGA_349861	3	34.81
SNP_IGA_349932	3	34.81
SNP_IGA_349996	3	34.81
SNP_IGA_350137	3	34.81
SNP_IGA_350280	3	34.81
SNP_IGA_350749	3	34.81
SNP_IGA_350827	3	34.81
SNP_IGA_350909	3	34.81
SNP_IGA_351038	3	34.81
SNP_IGA_351494	3	34.81
SNP_IGA_351567	3	34.81
SNP_IGA_351612	3	34.81
SNP_IGA_353556	3	34.81
SNP_IGA_354647	3	34.81
SNP_IGA_354802	3	34.81
SNP_IGA_355590	3	34.81
SNP_IGA_356179	3	34.81
SNP_IGA_356344	3	34.81
SNP_IGA_356407	3	34.81
SNP_IGA_357396	3	34.81
SNP_IGA_357402	3	34.81
SNP_IGA_357423	3	34.81
SNP_IGA_357931	3	34.81
SNP_IGA_358033	3	34.81
UDP96-008	3	34.81
SNP_IGA_358339	3	34.9
SNP_IGA_358498	3	34.9
SNP_IGA_358726	3	35.4
SNP_IGA_358948	3	35.4
SNP_IGA_360704	3	35.4
SNP_IGA_360780	3	35.4
SNP_IGA_360860	3	35.4
SNP_IGA_361247	3	35.4
SNP_IGA_361957	3	36.5
SNP_IGA_362571	3	37.6
SNP_IGA_362723	3	37.6
SNP_IGA_363060	3	37.6
SNP_IGA_363081	3	37.6
SNP_IGA_363203	3	37.6
SNP_IGA_363408	3	37.6
SNP_IGA_363595	3	37.6
SNP_IGA_363732	3	37.6
SNP_IGA_363920	3	37.6
SNP_IGA_364036	3	37.6
SNP_IGA_364066	3	37.6
SNP_IGA_364138	3	37.6
SNP_IGA_364330	3	37.6
SNP_IGA_364502	3	37.6
SNP_IGA_364517	3	37.6
SNP_IGA_364562	3	37.6
SNP_IGA_364601	3	37.6
SNP_IGA_364833	3	37.6
SNP_IGA_364978	3	37.6
SNP_IGA_365048	3	37.6
SNP_IGA_365146	3	37.6
SNP_IGA_365180	3	37.6
SNP_IGA_365200	3	37.6
SNP_IGA_365389	3	38.88
SNP_IGA_365455	3	38.89
SNP_IGA_365647	3	38.89
SNP_IGA_365780	3	39.57
SNP_IGA_365854	3	40.9
SNP_IGA_366354	3	43.1
SNP_IGA_366997	3	43.1
SNP_IGA_367214	3	43.1
SNP_IGA_367373	3	43.1
SNP_IGA_367533	3	43.1
SNP_IGA_367604	3	43.1
SNP_IGA_367668	3	43.1
SNP_IGA_367684	3	43.1
SNP_IGA_367728	3	43.1
snp_3_21905073	3	43.1
SNP_IGA_368077	3	43.1
EPDCU0532	3	46.6
SNP_IGA_368650	4	0
SNP_IGA_368926	4	1.75
SNP_IGA_369261	4	4.33
SNP_IGA_369435	4	4.33
SNP_IGA_369531	4	4.7
SNP_IGA_369675	4	4.7
SNP_IGA_370194	4	4.7
SNP_IGA_370266	4	4.7
SNP_IGA_370445	4	4.7
SNP_IGA_370454	4	4.7
SNP_IGA_370513	4	4.7
SNP_IGA_370540	4	4.7
SNP_IGA_370547	4	4.7
SNP_IGA_370575	4	4.7
SNP_IGA_371303	4	4.7
SNP_IGA_371399	4	4.7
SNP_IGA_371476	4	4.7
SNP_IGA_371511	4	4.7
SNP_IGA_371588	4	4.7
SNP_IGA_371627	4	4.7
SNP_IGA_371680	4	4.7
SNP_IGA_371825	4	4.7
SNP_IGA_371870	4	4.7
SNP_IGA_371955	4	4.7
SNP_IGA_371966	4	4.7
SNP_IGA_372014	4	4.7
SNP_IGA_372171	4	4.7
SNP_IGA_372258	4	4.7
SNP_IGA_372281	4	4.7
SNP_IGA_372291	4	4.7
SNP_IGA_372303	4	4.7
SNP_IGA_372556	4	4.7
SNP_IGA_372703	4	4.7
SNP_IGA_372791	4	4.7
SNP_IGA_372899	4	4.7
SNP_IGA_373170	4	4.7
SNP_IGA_373296	4	4.7
SNP_IGA_373301	4	4.7
SNP_IGA_373403	4	4.7
SNP_IGA_373439	4	4.7
SNP_IGA_373457	4	4.7
SNP_IGA_373482	4	4.7
SNP_IGA_373489	4	4.7
SNP_IGA_373538	4	4.7
SNP_IGA_373564	4	4.7
SNP_IGA_373569	4	4.7
SNP_IGA_373595	4	4.7
SNP_IGA_373806	4	4.7
SNP_IGA_374152	4	4.7
SNP_IGA_374185	4	4.7
SNP_IGA_374434	4	4.7
SNP_IGA_374447	4	4.7
SNP_IGA_374460	4	4.7
SNP_IGA_374466	4	4.7
SNP_IGA_374524	4	4.7
SNP_IGA_374530	4	4.7
SNP_IGA_374610	4	4.7
SNP_IGA_374931	4	4.7
SNP_IGA_375010	4	4.7
SNP_IGA_375045	4	4.7
SNP_IGA_375054	4	4.7
SNP_IGA_375076	4	4.7
SNP_IGA_375133	4	4.7
SNP_IGA_375224	4	4.7
SNP_IGA_375338	4	4.7
SNP_IGA_375390	4	4.7
BPPCT010	4	4.7
SNP_IGA_375442	4	5.6
SNP_IGA_375451	4	5.6
SNP_IGA_375539	4	5.6
SNP_IGA_375637	4	5.6
SNP_IGA_375685	4	5.6
SNP_IGA_375716	4	5.6
SNP_IGA_375754	4	5.6
SNP_IGA_375759	4	5.6
SNP_IGA_375785	4	5.6
SNP_IGA_375799	4	5.6
SNP_IGA_375846	4	5.6
SNP_IGA_375917	4	5.6
SNP_IGA_375991	4	5.6
SNP_IGA_376004	4	5.6
SNP_IGA_376017	4	5.6
SNP_IGA_376040	4	5.6
SNP_IGA_376064	4	5.6
SNP_IGA_376104	4	5.6
SNP_IGA_376139	4	5.6
SNP_IGA_376155	4	5.6
SNP_IGA_376220	4	5.6
SNP_IGA_376238	4	5.6
SNP_IGA_376489	4	5.6
SNP_IGA_376579	4	5.6
SNP_IGA_376672	4	5.6
SNP_IGA_376713	4	5.6
SNP_IGA_376761	4	5.6
SNP_IGA_376771	4	5.6
SNP_IGA_376863	4	5.6
SNP_IGA_376869	4	5.6
SNP_IGA_376892	4	5.6
SNP_IGA_376934	4	5.6
SNP_IGA_377064	4	5.6
SNP_IGA_377105	4	5.6
SNP_IGA_377137	4	5.6
SNP_IGA_377182	4	5.6
SNP_IGA_377282	4	5.6
SNP_IGA_377289	4	5.6
SNP_IGA_377314	4	5.6
SNP_IGA_377492	4	5.6
SNP_IGA_377553	4	5.6
SNP_IGA_377559	4	5.6
SNP_IGA_377566	4	5.6
SNP_IGA_377577	4	5.6
SNP_IGA_377595	4	5.6
SNP_IGA_377604	4	5.6
SNP_IGA_377615	4	5.6
SNP_IGA_377711	4	5.6
SNP_IGA_377808	4	5.6
SNP_IGA_377815	4	5.6
SNP_IGA_377820	4	5.6
SNP_IGA_377828	4	5.6
SNP_IGA_377847	4	5.6
SNP_IGA_377862	4	5.6
SNP_IGA_378731	4	5.6
SNP_IGA_379061	4	5.6
SNP_IGA_379179	4	5.6
SNP_IGA_379244	4	5.6
SNP_IGA_379278	4	5.6
SNP_IGA_379284	4	5.6
SNP_IGA_379314	4	5.6
SNP_IGA_379402	4	5.6
SNP_IGA_379704	4	5.6
SNP_IGA_379710	4	5.6
SNP_IGA_379793	4	5.6
SNP_IGA_379800	4	5.6
SNP_IGA_379856	4	5.6
SNP_IGA_379890	4	5.6
SNP_IGA_380323	4	6.5
SNP_IGA_380436	4	6.5
SNP_IGA_381287	4	6.5
SNP_IGA_381379	4	6.5
SNP_IGA_381452	4	6.5
SNP_IGA_381465	4	6.5
SNP_IGA_381543	4	6.5
SNP_IGA_381612	4	6.5
SNP_IGA_381967	4	7.4
SNP_IGA_382003	4	7.4
SNP_IGA_382355	4	7.4
SNP_IGA_382368	4	7.83
SNP_IGA_383427	4	8.23
pchgms2	4	8.73
CPPCT005	4	9.91
SNP_IGA_383740	4	10.8
SNP_IGA_383778	4	10.81
SNP_IGA_384244	4	10.81
SNP_IGA_384604	4	11.4
SNP_IGA_384731	4	12.1
SNP_IGA_384791	4	12.1
SNP_IGA_385030	4	12.1
SNP_IGA_385181	4	12.1
SNP_IGA_385189	4	12.1
SNP_IGA_385272	4	12.1
SNP_IGA_385293	4	12.1
SNP_IGA_385357	4	12.1
SNP_IGA_386222	4	12.1
UDP98-024	4	12.1
CPpCT028	4	14.2
SNP_IGA_386533	4	14.5
SNP_IGA_386560	4	14.5
SNP_IGA_386634	4	15.5
SNP_IGA_386692	4	15.5
SNP_IGA_386778	4	16.6
SNP_IGA_386970	4	17
SNP_IGA_387198	4	17.4
SNP_IGA_387239	4	18.32
SNP_IGA_387302	4	18.32
SNP_IGA_388006	4	18.32
SNP_IGA_388125	4	18.75
SNP_IGA_388960	4	19.02
SNP_IGA_389048	4	19.02
SNP_IGA_389082	4	19.02
SNP_IGA_389113	4	19.02
SNP_IGA_389204	4	19.02
SNP_IGA_389208	4	19.02
SNP_IGA_389311	4	19.02
SNP_IGA_390430	4	19.92
SNP_IGA_390507	4	19.92
SNP_IGA_390559	4	19.92
SNP_IGA_390694	4	19.92
SNP_IGA_395152	4	21.22
SNP_IGA_394960	4	21.62
SNP_IGA_394859	4	21.62
SNP_IGA_394840	4	21.62
SNP_IGA_394713	4	22.52
SNP_IGA_394698	4	22.52
SNP_IGA_394615	4	22.52
SNP_IGA_394608	4	22.52
SNP_IGA_394233	4	22.72
SNP_IGA_394034	4	22.72
SNP_IGA_394026	4	22.72
SNP_IGA_394015	4	22.72
SNP_IGA_393752	4	22.72
SNP_IGA_393740	4	22.72
SNP_IGA_393735	4	22.72
SNP_IGA_393684	4	22.72
SNP_IGA_393060	4	22.72
SNP_IGA_392950	4	22.72
SNP_IGA_392560	4	22.72
SNP_IGA_392549	4	22.72
SNP_IGA_392288	4	22.72
SNP_IGA_392232	4	22.72
SNP_IGA_392186	4	23.39
SNP_IGA_392147	4	23.82
SNP_IGA_391818	4	23.82
SNP_IGA_391799	4	23.82
SNP_IGA_391629	4	23.82
SNP_IGA_391620	4	23.82
SNP_IGA_391543	4	23.82
SNP_IGA_390941	4	23.82
SNP_IGA_395202	4	23.82
SNP_IGA_395253	4	23.82
CPDCT045	4	23.82
CPPCT011	4	23.82
SNP_IGA_395529	4	24.52
SNP_IGA_395621	4	24.52
SNP_IGA_395901	4	25.32
SNP_IGA_396006	4	25.32
snp_scaffold_4_6329076	4	25.32
SNP_IGA_396171	4	25.32
SNP_IGA_396308	4	25.32
SNP_IGA_396393	4	25.32
SNP_IGA_396439	4	25.32
SNP_IGA_396443	4	25.32
snp_scaffold_4_6390855	4	25.32
SNP_IGA_396804	4	25.32
SNP_IGA_396958	4	26.02
SNP_IGA_397015	4	26.02
SNP_IGA_397165	4	26.02
SNP_IGA_397228	4	26.81
SNP_IGA_397280	4	27.31
SNP_IGA_397391	4	27.31
SNP_IGA_397470	4	27.31
SNP_IGA_397583	4	27.31
SNP_IGA_397696	4	27.31
SNP_IGA_397710	4	27.31
SNP_IGA_397732	4	27.31
Pp17Cl	4	27.31
SNP_IGA_398075	4	27.31
SNP_IGA_398213	4	27.31
SNP_IGA_398228	4	27.71
SNP_IGA_398368	4	27.71
SNP_IGA_398373	4	27.71
SNP_IGA_398634	4	27.71
SNP_IGA_398915	4	27.71
SNP_IGA_398997	4	27.71
SNP_IGA_399280	4	27.71
SNP_IGA_399292	4	27.71
SNP_IGA_399330	4	27.71
SNP_IGA_399337	4	27.71
SNP_IGA_399466	4	27.71
SNP_IGA_399565	4	27.71
SNP_IGA_399569	4	27.71
SNP_IGA_399599	4	27.71
SNP_IGA_399658	4	28.81
SNP_IGA_399756	4	28.81
SNP_IGA_399812	4	28.81
SNP_IGA_399849	4	28.81
SNP_IGA_400090	4	29.91
SNP_IGA_400126	4	29.91
SNP_IGA_400260	4	29.91
SNP_IGA_400359	4	29.91
SNP_IGA_400440	4	29.91
SNP_IGA_400506	4	29.91
SNP_IGA_400521	4	30.21
SNP_IGA_400572	4	30.21
SNP_IGA_400613	4	30.21
SNP_IGA_400661	4	30.21
SNP_IGA_400774	4	30.21
SNP_IGA_400811	4	30.21
Pp10Cl	4	30.21
SNP_IGA_400858	4	30.21
SNP_IGA_400907	4	30.21
SNP_IGA_400929	4	30.21
SNP_IGA_400954	4	30.21
SNP_IGA_400963	4	30.21
SNP_IGA_401072	4	30.21
SNP_IGA_401089	4	30.21
SNP_IGA_401100	4	30.21
SNP_IGA_401829	4	33.91
SNP_IGA_401886	4	33.91
SNP_IGA_402081	4	34.91
SNP_IGA_402192	4	35.01
SNP_IGA_402256	4	35.01
SNP_IGA_402302	4	35.01
SNP_IGA_402375	4	35.01
SNP_IGA_402404	4	35.31
SNP_IGA_402416	4	35.31
SNP_IGA_402456	4	35.31
SNP_IGA_402569	4	35.31
SNP_IGA_402724	4	35.71
SNP_IGA_402745	4	35.71
UDP96-003	4	35.71
SNP_IGA_402793	4	36.45
SNP_IGA_403004	4	36.45
SNP_IGA_403152	4	36.45
SNP_IGA_403613	4	36.45
SNP_IGA_403727	4	37.25
SNP_IGA_403741	4	37.25
SNP_IGA_403891	4	37.25
SNP_IGA_404059	4	37.25
SNP_IGA_404324	4	37.25
SNP_IGA_404921	4	37.25
EPPCU1106	4	37.25
SNP_IGA_405596	4	38.35
SNP_IGA_405623	4	38.35
SNP_IGA_405628	4	38.35
SNP_IGA_405673	4	38.35
SNP_IGA_405773	4	38.78
SNP_IGA_405798	4	38.78
SNP_IGA_405949	4	38.78
M12a	4	38.78
SNP_IGA_406841	4	39.21
SNP_IGA_406846	4	39.21
SNP_IGA_406862	4	39.21
SNP_IGA_407115	4	39.21
SNP_IGA_407364	4	39.21
SNP_IGA_407812	4	39.21
SNP_IGA_407900	4	39.21
SNP_IGA_407919	4	39.21
SNP_IGA_408059	4	39.21
SNP_IGA_408505	4	40.01
SNP_IGA_408884	4	40.81
SNP_IGA_408933	4	40.81
SNP_IGA_408981	4	40.81
SNP_IGA_409167	4	40.81
SNP_IGA_409274	4	40.81
SNP_IGA_409379	4	40.81
SNP_IGA_409449	4	40.81
SNP_IGA_409453	4	40.81
SNP_IGA_409544	4	41.51
EPDCU3832	4	41.51
SNP_IGA_409901	4	41.98
SNP_IGA_409994	4	41.98
SNP_IGA_410134	4	42.41
SNP_IGA_410265	4	42.41
SNP_IGA_410336	4	42.41
SNP_IGA_410398	4	42.82
SNP_IGA_410478	4	43.31
SNP_IGA_410794	4	43.31
SNP_IGA_410955	4	43.31
SNP_IGA_411166	4	43.31
SNP_IGA_411176	4	43.31
SNP_IGA_411340	4	43.31
SNP_IGA_411601	4	44.11
SNP_IGA_411637	4	44.11
Slow_Ripening	4	44.62
SNP_IGA_412338	4	44.97
SNP_IGA_412380	4	44.97
SNP_IGA_412430	4	44.97
SNP_IGA_412662	4	44.97
SNP_IGA_413115	4	47.47
SNP_IGA_413365	4	47.47
SNP_IGA_413934	4	47.9
SNP_IGA_413999	4	47.9
SNP_IGA_414017	4	47.9
SNP_IGA_414387	4	48.4
EPPCU2000	4	48.8
SNP_IGA_415301	4	49.2
SNP_IGA_416194	4	49.2
SNP_IGA_416494	4	49.2
BPPCT015	4	49.4
SNP_IGA_416703	4	50
SNP_IGA_416899	4	50
SNP_IGA_417094	4	50
SNP_IGA_417310	4	50.6
SNP_IGA_417637	4	50.6
SNP_IGA_417666	4	50.6
SNP_IGA_417715	4	50.6
SNP_IGA_417840	4	50.6
SNP_IGA_418024	4	50.6
SNP_IGA_418108	4	50.6
SNP_IGA_418890	4	50.8
SNP_IGA_419614	4	50.8
SNP_IGA_419762	4	52.4
SNP_IGA_420316	4	52.4
SNP_IGA_420362	4	52.4
Pp24Cl	4	52.4
SNP_IGA_420623	4	52.4
SNP_IGA_420819	4	53
SNP_IGA_420829	4	53
SNP_IGA_420955	4	53
SNP_IGA_421139	4	53
SNP_IGA_421173	4	53
SNP_IGA_421299	4	53
UDA-021	4	53
CPPCT046	4	53
SNP_IGA_421418	4	53.8
SNP_IGA_422134	4	53.8
SNP_IGA_422149	4	53.8
SNP_IGA_422162	4	53.8
SNP_IGA_422191	4	53.8
SNP_IGA_422275	4	53.8
SNP_IGA_424415	4	53.8
SNP_IGA_425622	4	53.8
SNP_IGA_425952	4	53.8
SNP_IGA_425957	4	53.8
SNP_IGA_425979	4	53.8
SNP_IGA_426443	4	53.8
SNP_IGA_426592	4	53.8
SNP_IGA_426862	4	53.8
SNP_IGA_427175	4	53.8
SNP_IGA_427198	4	53.8
SNP_IGA_427347	4	53.8
SNP_IGA_427407	4	53.8
SNP_IGA_427412	4	53.8
SNP_IGA_427558	4	53.8
SNP_IGA_427595	4	53.8
SNP_IGA_436514	4	53.8
SNP_IGA_436626	4	53.8
SNP_IGA_436833	4	53.8
BPPCT023	4	53.8
UDA-027	4	53.8
EPPCU1775	4	54.9
SNP_IGA_439186	4	55.2
SNP_IGA_439205	4	56
SNP_IGA_439746	4	56
SNP_IGA_440110	4	56.8
SNP_IGA_440116	4	56.8
SNP_IGA_440662	4	56.8
SNP_IGA_441507	4	57.74
SNP_IGA_441887	4	57.74
SNP_IGA_441904	4	57.74
SNP_IGA_442063	4	57.74
SNP_IGA_442235	4	57.74
SNP_IGA_442267	4	57.74
SNP_IGA_442526	4	57.74
SNP_IGA_443304	4	57.74
SNP_IGA_444204	4	57.74
snp_4_19087691	4	57.74
SNP_IGA_445689	4	58.54
SNP_IGA_445812	4	58.54
SNP_IGA_445821	4	58.54
SNP_IGA_445835	4	58.54
SNP_IGA_445840	4	58.54
SNP_IGA_445890	4	58.54
SNP_IGA_445902	4	58.54
SNP_IGA_445919	4	58.54
SNP_IGA_445923	4	58.54
SNP_IGA_446745	4	58.54
SNP_IGA_447130	4	58.54
SNP_IGA_447642	4	58.54
SNP_IGA_447723	4	58.54
SNP_IGA_448390	4	58.54
SNP_IGA_449112	4	58.54
SNP_IGA_449118	4	58.54
SNP_IGA_450003	4	58.54
SNP_IGA_450629	4	58.54
SNP_IGA_450711	4	58.97
SNP_IGA_451930	4	59.4
SNP_IGA_451947	4	59.4
SNP_IGA_451959	4	59.4
SNP_IGA_451993	4	59.4
SNP_IGA_453509	4	59.4
SNP_IGA_453586	4	59.4
SNP_IGA_453593	4	59.4
SNP_IGA_453669	4	59.4
SNP_IGA_453774	4	59.4
SNP_IGA_454241	4	59.4
SNP_IGA_454257	4	59.4
SNP_IGA_454568	4	59.4
SNP_IGA_454806	4	59.4
SNP_IGA_455216	4	59.4
SNP_IGA_455222	4	59.4
SNP_IGA_465473	4	59.4
SNP_IGA_465802	4	59.4
SNP_IGA_465820	4	59.4
SNP_IGA_466377	4	59.4
SNP_IGA_466384	4	59.4
SNP_IGA_466422	4	59.4
SNP_IGA_466532	4	59.4
SNP_IGA_467230	4	59.4
SNP_IGA_467302	4	59.4
Pp31Cl	4	59.4
Pp30Cl	4	59.4
SNP_IGA_467618	4	59.4
SNP_IGA_467844	4	59.4
SNP_IGA_468829	4	59.4
SNP_IGA_469044	4	59.4
SNP_IGA_470760	4	59.4
SNP_IGA_472376	4	59.4
SNP_IGA_473555	4	59.4
SNP_IGA_474444	4	59.4
SNP_IGA_475259	4	59.4
SNP_IGA_475922	4	59.4
SNP_IGA_475950	4	59.4
SNP_IGA_476568	4	59.4
SNP_IGA_476569	4	59.4
SNP_IGA_476620	4	59.4
SNP_IGA_477336	4	59.4
SNP_IGA_477349	4	59.4
SNP_IGA_477690	4	59.4
SNP_IGA_477777	4	59.4
SNP_IGA_477896	4	59.4
SNP_IGA_478039	4	59.4
SNP_IGA_479502	4	59.4
SNP_IGA_480804	4	59.4
SNP_IGA_481403	4	59.4
SNP_IGA_481642	4	59.4
SNP_IGA_482096	4	59.4
SNP_IGA_482102	4	59.4
SNP_IGA_482137	4	59.4
SNP_IGA_482303	4	59.4
SNP_IGA_482587	4	59.4
SNP_IGA_484030	4	59.4
SNP_IGA_484661	4	59.4
SNP_IGA_484668	4	59.4
SNP_IGA_493029	4	59.4
SNP_IGA_493848	4	59.4
SNP_IGA_494186	4	59.4
SNP_IGA_494191	4	59.4
SNP_IGA_494363	4	59.4
SNP_IGA_494375	4	59.4
SNP_IGA_494386	4	59.4
SNP_IGA_494393	4	59.4
SNP_IGA_494400	4	59.4
SNP_IGA_494490	4	59.4
SNP_IGA_494527	4	59.4
SNP_IGA_494799	4	59.4
SNP_IGA_495167	4	59.4
SNP_IGA_495174	4	59.4
SNP_IGA_498145	4	59.4
SNP_IGA_498164	4	59.4
SNP_IGA_498173	4	59.4
SNP_IGA_498183	4	59.4
SNP_IGA_499780	4	59.4
SNP_IGA_499790	4	59.4
SNP_IGA_499828	4	59.4
SNP_IGA_499833	4	59.4
SNP_IGA_499837	4	59.4
SNP_IGA_499853	4	59.4
SNP_IGA_499997	4	59.4
SNP_IGA_500006	4	59.4
SNP_IGA_500011	4	59.4
SNP_IGA_500365	4	59.4
SNP_IGA_500373	4	59.4
SNP_IGA_500525	4	59.4
SNP_IGA_500532	4	59.4
SNP_IGA_500743	4	59.4
SNP_IGA_500899	4	59.4
SNP_IGA_500917	4	59.4
SNP_IGA_501464	4	59.4
SNP_IGA_501471	4	59.4
SNP_IGA_501544	4	59.4
SNP_IGA_501797	4	59.4
SNP_IGA_501810	4	59.4
SNP_IGA_501824	4	59.4
SNP_IGA_501831	4	59.4
SNP_IGA_501838	4	59.4
SNP_IGA_502166	4	59.4
SNP_IGA_502685	4	59.4
SNP_IGA_502691	4	59.4
SNP_IGA_502744	4	59.4
SNP_IGA_503636	4	59.4
SNP_IGA_503676	4	59.4
SNP_IGA_503774	4	59.4
SNP_IGA_503786	4	59.4
SNP_IGA_504749	4	59.4
SNP_IGA_505209	4	59.4
SNP_IGA_505247	4	59.4
SNP_IGA_505335	4	59.4
SNP_IGA_505349	4	59.4
SNP_IGA_505611	4	59.4
SNP_IGA_505617	4	59.4
SNP_IGA_508230	4	59.4
SNP_IGA_509218	4	59.4
SNP_IGA_509304	4	59.4
SNP_IGA_510078	4	59.4
SNP_IGA_511285	4	59.4
SNP_IGA_511581	4	59.4
SNP_IGA_511595	4	59.4
SNP_IGA_512011	4	59.4
CPPCT051	4	59.4
SNP_IGA_512239	4	60.2
SNP_IGA_513205	4	60.2
SNP_IGA_513226	4	60.2
SNP_IGA_513232	4	60.2
SNP_IGA_513248	4	60.2
SNP_IGA_513258	4	60.2
SNP_IGA_513277	4	60.2
SNP_IGA_513286	4	60.2
SNP_IGA_513307	4	60.2
SNP_IGA_513312	4	60.2
SNP_IGA_513331	4	60.2
SNP_IGA_513446	4	60.2
SNP_IGA_513496	4	60.2
SNP_IGA_513502	4	60.2
SNP_IGA_513510	4	60.2
SNP_IGA_513566	4	60.2
SNP_IGA_513609	4	60.2
SNP_IGA_513616	4	60.2
SNP_IGA_514263	4	60.2
SNP_IGA_514458	4	60.2
SNP_IGA_515075	4	60.2
SNP_IGA_515140	4	60.2
SNP_IGA_515364	4	60.2
SNP_IGA_515992	4	60.2
SNP_IGA_516026	4	60.2
SNP_IGA_516589	4	60.2
SNP_IGA_517321	4	60.2
SNP_IGA_517325	4	60.2
SNP_IGA_517406	4	60.2
SNP_IGA_517550	4	60.2
snp_4_26539922	4	60.2
SNP_IGA_518431	4	60.2
SNP_IGA_518477	4	60.2
SNP_IGA_518497	4	60.2
SNP_IGA_518662	4	60.2
SNP_IGA_518694	4	60.2
SNP_IGA_518831	4	60.2
SNP_IGA_518959	4	60.2
SNP_IGA_519002	4	60.2
SNP_IGA_519188	4	60.2
SNP_IGA_519214	4	60.2
SNP_IGA_519232	4	60.2
SNP_IGA_519594	4	60.2
SNP_IGA_519618	4	60.2
SNP_IGA_520427	4	60.2
SNP_IGA_520668	4	60.2
SNP_IGA_520834	4	60.2
snp_scaffold_4_26802128	4	60.2
SNP_IGA_521243	4	60.2
SNP_IGA_521563	4	60.2
SNP_IGA_521577	4	60.2
SNP_IGA_521613	4	60.2
SNP_IGA_521628	4	60.2
SNP_IGA_521760	4	60.2
SNP_IGA_521779	4	60.2
SNP_IGA_522643	4	60.2
SNP_IGA_522648	4	60.2
SNP_IGA_522961	4	60.2
SNP_IGA_523156	4	60.2
SNP_IGA_523180	4	60.2
SNP_IGA_523185	4	60.2
SNP_IGA_523841	4	60.2
SNP_IGA_524539	4	60.2
SNP_IGA_524584	4	60.2
SNP_IGA_524652	4	60.2
SNP_IGA_524703	4	60.2
SNP_IGA_524964	4	60.2
SNP_IGA_524971	4	60.2
SNP_IGA_524976	4	60.2
SNP_IGA_524981	4	60.2
SNP_IGA_525001	4	60.2
SNP_IGA_525520	4	60.2
SNP_IGA_525559	4	60.2
SNP_IGA_525630	4	60.4
SNP_IGA_525984	4	61.5
SNP_IGA_525992	4	61.5
SNP_IGA_526424	4	61.5
SNP_IGA_526495	4	61.5
SNP_IGA_528949	4	61.93
SNP_IGA_529014	4	61.93
SNP_IGA_530079	4	61.93
SNP_IGA_530673	4	61.93
SNP_IGA_532100	4	63.53
SNP_IGA_532101	4	63.53
SNP_IGA_532542	4	63.53
SNP_IGA_532574	4	63.53
SNP_IGA_532594	4	64.13
SNP_IGA_540489	4	64.13
SNP_IGA_540556	4	64.13
SNP_IGA_541349	4	64.13
SNP_IGA_543179	5	0
SNP_IGA_543368	5	0
SNP_IGA_544428	5	0
SNP_IGA_544495	5	0
SNP_IGA_544657	5	0
SNP_IGA_544812	5	0
SNP_IGA_545102	5	0
SNP_IGA_545448	5	0
SNP_IGA_545655	5	0
SNP_IGA_546094	5	0
SNP_IGA_546316	5	0
SNP_IGA_546467	5	0
SNP_IGA_546765	5	0
SNP_IGA_546835	5	0
SNP_IGA_546987	5	0
SNP_IGA_547211	5	0
SNP_IGA_547473	5	0
SNP_IGA_547510	5	0
SNP_IGA_548037	5	0
SNP_IGA_548512	5	0
SNP_IGA_550323	5	0
SNP_IGA_551381	5	0
CPPCT040	5	0
SNP_IGA_552254	5	0.03
SNP_IGA_552927	5	0.03
SNP_IGA_553456	5	0.03
SNP_IGA_556507	5	0.07
SNP_IGA_556969	5	0.5
SNP_IGA_557196	5	0.93
SNP_IGA_557489	5	0.93
SNP_IGA_557566	5	0.93
SNP_IGA_558329	5	0.93
SNP_IGA_559057	5	0.93
SNP_IGA_559917	5	0.93
SNP_IGA_560796	5	0.93
SNP_IGA_561798	5	0.93
AMPA112	5	0.93
SNP_IGA_562401	5	1
SNP_IGA_562867	5	1.83
SNP_IGA_563244	5	1.83
SNP_IGA_563543	5	1.83
SNP_IGA_563745	5	1.83
SNP_IGA_563752	5	1.83
SNP_IGA_565630	5	2.73
SNP_IGA_565863	5	2.73
SNP_IGA_566309	5	2.73
SNP_IGA_566322	5	2.73
SNP_IGA_566361	5	2.73
SNP_IGA_566978	5	2.73
SNP_IGA_567247	5	2.73
SNP_IGA_567317	5	2.73
SNP_IGA_567330	5	2.73
SNP_IGA_567415	5	2.73
SNP_IGA_567615	5	2.73
SNP_IGA_567794	5	2.73
SNP_IGA_567843	5	2.73
SNP_IGA_568006	5	2.73
SNP_IGA_568223	5	2.73
SNP_IGA_568227	5	2.73
SNP_IGA_568436	5	2.73
SNP_IGA_568822	5	2.73
SNP_IGA_568920	5	2.73
SNP_IGA_569246	5	2.73
SNP_IGA_569671	5	2.73
SNP_IGA_570350	5	2.73
SNP_IGA_570521	5	2.73
SNP_IGA_570890	5	2.73
SNP_IGA_571548	5	2.73
SNP_IGA_572582	5	4.02
SNP_IGA_572589	5	4.02
SNP_IGA_572841	5	4.92
SNP_IGA_573024	5	4.92
SNP_IGA_574551	5	4.92
SNP_IGA_574988	5	4.92
SNP_IGA_575030	5	4.92
SNP_IGA_576273	5	4.92
SNP_IGA_576444	5	4.92
SNP_IGA_576505	5	4.92
SNP_IGA_576531	5	4.92
SNP_IGA_581626	5	4.92
SNP_IGA_582516	5	4.92
UDP97-401	5	4.92
SNP_IGA_582600	5	7.52
SNP_IGA_584033	5	8.39
SNP_IGA_584113	5	8.82
SNP_IGA_584315	5	8.82
SNP_IGA_585500	5	8.82
SNP_IGA_585810	5	8.82
SNP_IGA_585890	5	8.82
SNP_IGA_586202	5	10.12
SNP_IGA_586225	5	10.12
SNP_IGA_586955	5	10.51
SNP_IGA_586962	5	10.51
SNP_IGA_586996	5	10.98
SNP_IGA_587003	5	10.98
SNP_IGA_587238	5	11.41
SNP_IGA_587450	5	11.41
SNP_IGA_587455	5	11.41
SNP_IGA_587528	5	11.84
SNP_IGA_587832	5	13.58
PACITA021	5	16.18
SNP_IGA_588670	5	18.84
SNP_IGA_588676	5	18.84
SNP_IGA_589371	5	18.84
SNP_IGA_589393	5	18.84
SNP_IGA_589480	5	18.84
SNP_IGA_589972	5	18.84
BPPCT017	5	18.84
SNP_IGA_590143	5	20.05
SNP_IGA_590761	5	20.19
SNP_IGA_590766	5	20.19
SNP_IGA_590982	5	20.99
SNP_IGA_591213	5	21.79
SNP_IGA_591439	5	21.79
SNP_IGA_591760	5	21.79
SNP_IGA_591896	5	22.65
SNP_IGA_592011	5	22.65
SNP_IGA_592042	5	22.65
SNP_IGA_592741	5	22.74
SNP_IGA_593320	5	23.54
CPSCT006	5	23.84
SNP_IGA_593485	5	24.34
SNP_IGA_593629	5	24.34
SNP_IGA_593763	5	25.94
SNP_IGA_593874	5	25.94
SNP_IGA_594090	5	29.34
SNP_IGA_594125	5	30.14
[truncated: 1,094 more rows]
