# Supplementary material for: High-density multi-population consensus genetic linkage map for peach
Source: PLoS One. 2018 Nov 21;13(11):e0207724. doi: 10.1371/journal.pone.0207724 (PMC6248993; doi:10.1371/journal.pone.0207724)
Supplement: S4 Table — (XLSX) [file pone.0207724.s006.xlsx]

## Sheet: S4 Table RMSE Consensus_map
S4 Table. Root mean squared error (RMSE) in marker order between the two versions of the peach consensus maps, built by MergeMap and LPMerge algorithm, and the five input maps.
Map	LG	RMSE
		WB	OC	VV	TxE	ZC2	Average
MergeMap	1	19.39	19.77	24.78	42.43	64.87	34.248
	2	27.61	5.63	30.87	32.96	14.58	22.33
	3	17.25	13.53	16.6	31.46	46.04	24.976
	4	23.7	46.7	33.3	27.98	13.87	29.11
	5	11.32	38.65	36.37	21.06	33.16	28.112
	6	25.01	64.21	42.94	9.91	6.05	29.624
	7	19.39	19.11	25.12	24.08	9.83	19.506
	8	25.12	19.32	22.63	27.5	44.55	27.824
avg.map							26.9663
LPMerge	1	6.09	1.41	1.45	14.36	37.81	12.224
	2	7.39	1.55	14.91	12.98	2.82	7.93
	3	11.14	7.08	3.94	3.78	12.33	7.654
	4	5.67	19.79	7.6	8.37	5.37	9.36
	5	8.4	18.73	18	8.53	12.28	13.188
	6	10.75	46.96	26.17	4.94	1	17.964
	7	2.61	2.97	5.21	6.42	1.9	3.822
	8	1.76	3.69	3.11	4.9	14.93	5.678
avg.map							9.7275
