# Supplementary material for: High-density multi-population consensus genetic linkage map for peach
Source: PLoS One. 2018 Nov 21;13(11):e0207724. doi: 10.1371/journal.pone.0207724 (PMC6248993; doi:10.1371/journal.pone.0207724)
Supplement: S5 Table — (XLSX) [file pone.0207724.s007.xlsx]

## Sheet: S5 Table IPSC 9K map
S5 Table. Estimated genetic position of the SNPs markers from 9K SNP array using peach consensus map as a reference and an in-house developed Perl script
SNP_marker	chr	bp	GenPos	Mapped in peach consensus map
SNP_IGA_679	1	94644	0	Yes
SNP_IGA_1003	1	149550	0	Yes
SNP_IGA_1034	1	155115	0
SNP_IGA_1103	1	186181	0	Yes
SNP_IGA_1129	1	209701	0	Yes
SNP_IGA_1135	1	217940	0.02
SNP_IGA_1432	1	346293	0.35
SNP_IGA_1455	1	365032	0.4
SNP_IGA_1640	1	444437	0.61
RosCOS1201-071	1	450380	0.62
SNP_IGA_1724	1	479863	0.7
SNP_IGA_2006	1	635137	1.1	Yes
SNP_IGA_2056	1	639476	1.1	Yes
SNP_IGA_2061	1	640894	1.1
SNP_IGA_2272	1	674351	1.1
SNP_IGA_2331	1	687025	1.1	Yes
SNP_IGA_2489	1	824380	1.52
SNP_IGA_2651	1	883576	1.7	Yes
SNP_IGA_2670	1	894020	1.7	Yes
SNP_IGA_2742	1	910113	1.7	Yes
SNP_IGA_2791	1	917314	1.7
SNP_IGA_2832	1	922264	1.7	Yes
SNP_IGA_2932	1	948415	1.82
SNP_IGA_2938	1	949162	1.82
SNP_IGA_3108	1	1075441	2.4	Yes
SNP_IGA_3551	1	1256680	2.4	Yes
SNP_IGA_3621	1	1273671	2.4	Yes
SNP_IGA_3717	1	1285400	2.4	Yes
SNP_IGA_3770	1	1289897	2.4	Yes
SNP_IGA_3800	1	1292751	2.4	Yes
SNP_IGA_3806	1	1293726	2.4	Yes
SNP_IGA_3833	1	1298349	2.4	Yes
SNP_IGA_3845	1	1301180	2.4
SNP_IGA_3859	1	1303168	2.4	Yes
SNP_IGA_3866	1	1305011	2.4	Yes
SNP_IGA_3931	1	1335246	2.8	Yes
SNP_IGA_4008	1	1364569	2.8	Yes
SNP_IGA_4137	1	1410204	2.8	Yes
SNP_IGA_4435	1	1479828	3.2	Yes
SNP_IGA_4544	1	1503780	3.5	Yes
SNP_IGA_4568	1	1520136	3.55
SNP_IGA_4610	1	1538862	3.6	Yes
SNP_IGA_4673	1	1558389	3.7
SNP_IGA_4760	1	1636669	4.1
SNP_IGA_4808	1	1656910	4.2
SNP_IGA_4906	1	1695984	4.4	Yes
SNP_IGA_5201	1	1754014	4.4
SNP_IGA_5258	1	1777788	4.4	Yes
SNP_IGA_5271	1	1779853	4.4
SNP_IGA_5278	1	1780975	4.4	Yes
SNP_IGA_5675	1	1845444	4.4	Yes
SNP_IGA_5726	1	1883585	4.4	Yes
SNP_IGA_5891	1	1956920	5.1	Yes
SNP_IGA_6055	1	2005484	5.1	Yes
SNP_IGA_6247	1	2059885	5.1	Yes
SNP_IGA_6263	1	2060719	5.1
SNP_IGA_6400	1	2104418	5.1	Yes
SNP_IGA_6489	1	2114261	5.1
SNP_IGA_6493	1	2114346	5.1	Yes
SNP_IGA_6501	1	2114431	5.1
SNP_IGA_6508	1	2114537	5.1
SNP_IGA_6524	1	2116776	5.1	Yes
SNP_IGA_6607	1	2125073	5.1
SNP_IGA_6615	1	2126054	5.1
SNP_IGA_6620	1	2126902	5.1
SNP_IGA_6633	1	2127675	5.1	Yes
SNP_IGA_6637	1	2127761	5.1
SNP_IGA_6643	1	2127809	5.1
SNP_IGA_6792	1	2145200	5.1
SNP_IGA_6796	1	2145319	5.1	Yes
SNP_IGA_6853	1	2167920	5.1	Yes
SNP_IGA_6972	1	2177793	5.1	Yes
SNP_IGA_7066	1	2194983	5.1	Yes
SNP_IGA_7119	1	2231729	5.1	Yes
SNP_IGA_7142	1	2246790	5.1	Yes
SNP_IGA_7233	1	2276011	5.1
SNP_IGA_7268	1	2284476	5.1	Yes
SNP_IGA_7524	1	2335065	5.1
SNP_IGA_7575	1	2349366	5.1	Yes
SNP_IGA_7584	1	2350054	5.1
SNP_IGA_7644	1	2358494	5.1
SNP_IGA_7706	1	2375637	5.1	Yes
SNP_IGA_7738	1	2388475	6.4	Yes
SNP_IGA_7895	1	2458924	6.44
SNP_IGA_7992	1	2518043	6.47
SNP_IGA_8066	1	2548209	6.49
RosCOS1602-202	1	2601921	6.52
SNP_IGA_8257	1	2633450	6.54	Yes
SNP_IGA_8595	1	2715936	6.75
SNP_IGA_8948	1	2829979	7.05
SNP_IGA_9197	1	2965472	7.4	Yes
RosCOS1523-098	1	3013475	7.58
SNP_IGA_9306	1	3017126	7.59
SNP_IGA_9439	1	3080022	7.83
SNP_IGA_9580	1	3095892	7.89
SNP_IGA_9695	1	3121768	7.99	Yes
SNP_IGA_9723	1	3130733	7.99	Yes
SNP_IGA_9745	1	3134752	7.99	Yes
SNP_IGA_10171	1	3318869	8.7	Yes
SNP_IGA_10269	1	3332896	8.74
SNP_IGA_10361	1	3391266	8.88
SNP_IGA_10369	1	3392091	8.89
SNP_IGA_10376	1	3392767	8.89
SNP_IGA_10477	1	3421060	8.96
SNP_IGA_10482	1	3421566	8.96
SNP_IGA_10488	1	3421820	8.96
SNP_IGA_10520	1	3433078	8.99	Yes
SNP_IGA_10577	1	3497376	8.99
SNP_IGA_10635	1	3515828	8.99	Yes
SNP_IGA_10658	1	3519019	8.99	Yes
SNP_IGA_10702	1	3525907	8.99
SNP_IGA_10792	1	3563475	8.99	Yes
SNP_IGA_10926	1	3609351	9.13
SNP_IGA_10931	1	3609473	9.13
SNP_IGA_10938	1	3609869	9.13	Yes
SNP_IGA_10984	1	3622038	9.34
SNP_IGA_10988	1	3622264	9.34
SNP_IGA_11094	1	3659780	9.99	Yes
SNP_IGA_11100	1	3659992	9.99
SNP_IGA_11106	1	3660418	9.99	Yes
SNP_IGA_11130	1	3678347	9.99	Yes
SNP_IGA_11879	1	3846620	10.42	Yes
SNP_IGA_12004	1	3892440	10.48
SNP_IGA_12014	1	3893597	10.48
SNP_IGA_12019	1	3894273	10.48
SNP_IGA_12214	1	3979931	10.59	Yes
SNP_IGA_12276	1	3991125	10.59
SNP_IGA_12367	1	4043111	10.59	Yes
SNP_IGA_12402	1	4047466	10.59
SNP_IGA_12519	1	4062238	10.59	Yes
SNP_IGA_12714	1	4111927	10.6
SNP_IGA_12840	1	4130290	10.61
SNP_IGA_13172	1	4176049	10.62
SNP_IGA_13689	1	4308915	10.65
SNP_IGA_17004	1	4465591	10.69
SNP_IGA_16897	1	4524835	10.7	Yes
SNP_IGA_16847	1	4536395	10.73
SNP_IGA_16454	1	4712597	11.13
SNP_IGA_16101	1	4837621	11.42
SNP_IGA_15977	1	4881766	11.52
SNP_IGA_15605	1	4969957	11.72
SNP_IGA_15539	1	4998752	11.79
SNP_IGA_15534	1	4999309	11.79
SNP_IGA_15408	1	5047810	11.9
SNP_IGA_15268	1	5090296	12	Yes
SNP_IGA_14813	1	5248199	12.62
snp_scaffold_1_4526676	1	5347667	13.02
SNP_IGA_14438	1	5418830	13.3	Yes
Pp20Cl	1	5483781	13.3	Yes
SNP_IGA_435392	1	5484655	13.31
SNP_IGA_435537	1	5530201	13.66
SNP_IGA_435668	1	5595695	14.16	Yes
SNP_IGA_435720	1	5607744	14.16	Yes
SNP_IGA_436092	1	5840862	14.16
SNP_IGA_17419	1	6000280	14.16	Yes
RosCOS1231-486	1	6040160	14.23
RosCOS1231-478	1	6040168	14.23
SNP_IGA_17620	1	6169609	14.45
SNP_IGA_17833	1	6252790	14.59	Yes
SNP_IGA_18074	1	6334696	15.05
SNP_IGA_18213	1	6393607	15.38
SNP_IGA_18218	1	6393917	15.38
SNP_IGA_18222	1	6395003	15.39	Yes
SNP_IGA_18840	1	6679332	16.66
SNP_IGA_18927	1	6709282	16.79	Yes
SNP_IGA_19210	1	6831586	16.79
SNP_IGA_19393	1	6861098	16.79	Yes
SNP_IGA_19514	1	6872054	16.79	Yes
SNP_IGA_19818	1	6951668	16.79	Yes
RosCOS2051-059	1	6953576	16.79
SNP_IGA_20445	1	7122540	16.79
SNP_IGA_20989	1	7366724	16.79
SNP_IGA_21051	1	7374061	16.79
SNP_IGA_21062	1	7374203	16.79
SNP_IGA_21221	1	7381953	16.79	Yes
SNP_IGA_22049	1	7600569	17.98
SNP_IGA_22119	1	7679516	18.41
SNP_IGA_22402	1	7873203	19.46
SNP_IGA_22418	1	7881353	19.5
SNP_IGA_22603	1	7949418	19.87	Yes
SNP_IGA_22753	1	7984982	19.87
SNP_IGA_22760	1	7985705	19.87
SNP_IGA_22766	1	7985837	19.87
SNP_IGA_22771	1	7986139	19.87
SNP_IGA_22775	1	7986205	19.87
SNP_IGA_22782	1	7986336	19.87
SNP_IGA_22788	1	7986414	19.87
SNP_IGA_22798	1	7986736	19.87
SNP_IGA_22806	1	7986820	19.87
SNP_IGA_22823	1	7989031	19.87
SNP_IGA_23251	1	8229667	19.87	Yes
SNP_IGA_23357	1	8251862	19.87	Yes
SNP_IGA_23444	1	8292698	19.87
SNP_IGA_23453	1	8293842	19.87	Yes
SNP_IGA_23463	1	8296057	19.87	Yes
SNP_IGA_23476	1	8299133	19.87
snp_1_7856380	1	8305741	19.87
SNP_IGA_23572	1	8333988	19.87	Yes
SNP_IGA_24074	1	8669771	20.48
SNP_IGA_24260	1	8806675	20.73	Yes
RosCOS0478-334	1	8861389	20.73
RosCOS0478-110	1	8861613	20.73
SNP_IGA_24318	1	8869657	20.73	Yes
SNP_IGA_24481	1	8934939	21.13	Yes
SNP_IGA_24703	1	8983056	21.43	Yes
SNP_IGA_24812	1	9003392	21.43	Yes
SNP_IGA_24980	1	9043794	21.43	Yes
SNP_IGA_25403	1	9262114	22.23	Yes
SNP_IGA_25435	1	9270728	22.23	Yes
SNP_IGA_25530	1	9313048	22.23	Yes
SNP_IGA_26053	1	9476056	22.23	Yes
SNP_IGA_26500	1	9708199	24.41	Yes
SNP_IGA_26702	1	9774914	24.41
SNP_IGA_26796	1	9842227	24.41	Yes
SNP_IGA_26876	1	9860838	24.41	Yes
SNP_IGA_26964	1	9984543	24.41
SNP_IGA_26969	1	9984588	24.41
SNP_IGA_27072	1	10010677	24.41
SNP_IGA_27412	1	10232919	24.41
SNP_IGA_27852	1	10329034	24.41	Yes
SNP_IGA_27921	1	10337899	24.41
SNP_IGA_27925	1	10337932	24.41
SNP_IGA_27931	1	10338019	24.41
SNP_IGA_27973	1	10342923	24.41
SNP_IGA_27978	1	10343366	24.41
SNP_IGA_28066	1	10377404	24.41	Yes
SNP_IGA_28112	1	10388329	24.41	Yes
SNP_IGA_28130	1	10399077	24.41	Yes
SNP_IGA_28275	1	10515971	25.27	Yes
SNP_IGA_28294	1	10521046	25.27	Yes
SNP_IGA_28465	1	10625804	25.27	Yes
SNP_IGA_28785	1	10904001	25.27
SNP_IGA_28792	1	10904716	25.27
SNP_IGA_29009	1	11087699	25.27	Yes
SNP_IGA_29836	1	11545417	27.07	Yes
SNP_IGA_29854	1	11560077	27.07	Yes
SNP_IGA_29904	1	11571929	27.07	Yes
SNP_IGA_29920	1	11579018	27.07	Yes
SNP_IGA_30043	1	11652991	27.07	Yes
SNP_IGA_30092	1	11696757	28.77	Yes
SNP_IGA_30478	1	11873476	28.77
SNP_IGA_30620	1	11944696	28.77	Yes
Pp9Cl	1	12037320	29.07	Yes
SNP_IGA_31001	1	12095424	29.57	Yes
SNP_IGA_31072	1	12105194	29.57	Yes
SNP_IGA_31108	1	12111150	29.57	Yes
SNP_IGA_31255	1	12142256	30.06
SNP_IGA_31469	1	12156747	30.29
SNP_IGA_31646	1	12187249	30.77	Yes
SNP_IGA_31721	1	12195634	30.77	Yes
snp_1_11757426	1	12205659	30.77
Pp15Cl	1	12212915	30.77
SNP_IGA_32225	1	12226039	30.77
SNP_IGA_32243	1	12235315	30.77
SNP_IGA_32535	1	12259009	30.77	Yes
SNP_IGA_32548	1	12260754	30.77
SNP_IGA_32642	1	12270565	30.77
SNP_IGA_32658	1	12273855	30.77
SNP_IGA_32705	1	12283035	30.77	Yes
SNP_IGA_32979	1	12301602	30.77
SNP_IGA_33180	1	12333185	30.77
SNP_IGA_33253	1	12342177	30.77	Yes
SNP_IGA_33367	1	12352434	31.2	Yes
SNP_IGA_33532	1	12381129	31.2	Yes
SNP_IGA_33545	1	12382378	31.2	Yes
SNP_IGA_33764	1	12425483	31.2
SNP_IGA_33768	1	12426984	31.2
SNP_IGA_33954	1	12439728	31.2
SNP_IGA_33982	1	12444430	31.2
SNP_IGA_34012	1	12448325	31.2
SNP_IGA_34297	1	12462382	31.2	Yes
SNP_IGA_34306	1	12463210	31.2	Yes
SNP_IGA_34337	1	12471770	31.2
SNP_IGA_34387	1	12475909	31.2
SNP_IGA_34511	1	12488375	31.2
SNP_IGA_34553	1	12502407	31.2
SNP_IGA_34559	1	12502969	31.2
SNP_IGA_34563	1	12503121	31.2
SNP_IGA_34695	1	12521832	31.2
SNP_IGA_34709	1	12522351	31.2	Yes
SNP_IGA_34714	1	12522480	31.2
SNP_IGA_34718	1	12522526	31.2
SNP_IGA_34957	1	12540386	31.2
SNP_IGA_34964	1	12540802	31.2	Yes
SNP_IGA_34985	1	12542607	31.2	Yes
SNP_IGA_35020	1	12546354	31.2	Yes
SNP_IGA_35027	1	12546767	31.2
SNP_IGA_35067	1	12548547	31.22
SNP_IGA_35075	1	12549195	31.22
SNP_IGA_35134	1	12552668	31.24
SNP_IGA_35141	1	12553265	31.25
SNP_IGA_35199	1	12563444	31.32
SNP_IGA_35442	1	12604264	31.6	Yes
SNP_IGA_35471	1	12609442	31.6
SNP_IGA_35481	1	12610576	31.6
SNP_IGA_35487	1	12611339	31.6
SNP_IGA_35516	1	12615525	31.6
SNP_IGA_35586	1	12624018	31.6	Yes
SNP_IGA_35597	1	12625935	31.6
SNP_IGA_35622	1	12628949	31.6
SNP_IGA_35654	1	12633631	31.6
SNP_IGA_35664	1	12637134	31.6
SNP_IGA_35681	1	12639875	31.6	Yes
SNP_IGA_35694	1	12642263	31.62
SNP_IGA_35702	1	12643572	31.63
SNP_IGA_35790	1	12674788	31.84
SNP_IGA_35832	1	12682724	31.9
SNP_IGA_35967	1	12691098	31.96
SNP_IGA_35974	1	12691255	31.96
SNP_IGA_35979	1	12691294	31.96
SNP_IGA_35984	1	12691531	31.96
SNP_IGA_35989	1	12691718	31.96
SNP_IGA_36021	1	12695677	31.99
SNP_IGA_36042	1	12696333	31.99
SNP_IGA_36050	1	12696455	31.99
SNP_IGA_36056	1	12696532	31.99
SNP_IGA_36062	1	12696622	31.99
SNP_IGA_36069	1	12696839	32
SNP_IGA_36074	1	12697020	32
SNP_IGA_36081	1	12697232	32
SNP_IGA_36088	1	12697318	32
SNP_IGA_36095	1	12697395	32	Yes
SNP_IGA_36102	1	12697475	32
SNP_IGA_36109	1	12697843	32	Yes
SNP_IGA_36119	1	12698060	32
SNP_IGA_36258	1	12705055	32.09
SNP_IGA_36265	1	12707469	32.12
SNP_IGA_36436	1	12733880	32.46	Yes
SNP_IGA_36523	1	12738535	32.46
SNP_IGA_36555	1	12739844	32.46
SNP_IGA_36595	1	12741848	32.46
SNP_IGA_36620	1	12743535	32.46
SNP_IGA_36653	1	12746338	32.46
SNP_IGA_36663	1	12747180	32.46
SNP_IGA_36882	1	12771473	32.46
SNP_IGA_36893	1	12772570	32.46
SNP_IGA_36898	1	12772973	32.46
SNP_IGA_36903	1	12773117	32.46
SNP_IGA_36910	1	12773896	32.46
SNP_IGA_36973	1	12796276	32.46
SNP_IGA_37117	1	12869930	32.46
SNP_IGA_37133	1	12872878	32.46
SNP_IGA_37277	1	12930435	32.46
SNP_IGA_37398	1	12956461	32.46
SNP_IGA_37403	1	12956693	32.46
SNP_IGA_37410	1	12956786	32.46
SNP_IGA_37417	1	12957675	32.46
SNP_IGA_37424	1	12958171	32.46
SNP_IGA_37428	1	12958314	32.46
SNP_IGA_37437	1	12958920	32.46
SNP_IGA_37525	1	12985211	32.46
SNP_IGA_37531	1	12986035	32.46	Yes
SNP_IGA_37535	1	12986096	32.46
SNP_IGA_37540	1	12986177	32.46
SNP_IGA_37548	1	12989979	32.46
SNP_IGA_37558	1	12994869	32.46
SNP_IGA_37651	1	13039894	32.46	Yes
SNP_IGA_37664	1	13042093	32.46	Yes
SNP_IGA_37843	1	13089667	32.86	Yes
SNP_IGA_37857	1	13090828	32.86
SNP_IGA_37907	1	13099606	32.86	Yes
SNP_IGA_38020	1	13114877	32.86	Yes
SNP_IGA_38273	1	13134250	32.86
SNP_IGA_38386	1	13139965	32.86	Yes
SNP_IGA_38395	1	13140524	32.86
SNP_IGA_38403	1	13140767	32.86	Yes
SNP_IGA_38410	1	13140903	32.86	Yes
SNP_IGA_38415	1	13141129	32.86	Yes
SNP_IGA_38433	1	13141741	32.86
SNP_IGA_38440	1	13141825	32.86
SNP_IGA_38447	1	13141930	32.86	Yes
SNP_IGA_38484	1	13146683	32.86	Yes
SNP_IGA_38491	1	13147147	32.86	Yes
SNP_IGA_38496	1	13147235	32.86	Yes
SNP_IGA_38635	1	13183288	32.86	Yes
SNP_IGA_38643	1	13184893	32.86
SNP_IGA_38648	1	13184937	32.86
SNP_IGA_38671	1	13187400	32.86	Yes
SNP_IGA_38730	1	13194171	32.86
SNP_IGA_38736	1	13194686	32.86	Yes
SNP_IGA_38741	1	13194996	32.86
SNP_IGA_38748	1	13195557	32.86	Yes
SNP_IGA_38752	1	13196672	32.86	Yes
SNP_IGA_38813	1	13199857	32.86
SNP_IGA_38953	1	13215987	32.86	Yes
SNP_IGA_38958	1	13216159	32.86
SNP_IGA_38963	1	13216378	32.86
SNP_IGA_38971	1	13217563	32.86	Yes
SNP_IGA_38979	1	13218363	32.86	Yes
SNP_IGA_38989	1	13218671	32.86
SNP_IGA_38993	1	13218759	32.86
SNP_IGA_39104	1	13245758	32.92
SNP_IGA_39599	1	13320982	33.07
SNP_IGA_39603	1	13321461	33.07
SNP_IGA_39630	1	13329068	33.08
SNP_IGA_39688	1	13351547	33.13
SNP_IGA_39717	1	13367604	33.16	Yes
SNP_IGA_40030	1	13410436	33.16	Yes
SNP_IGA_40280	1	13452859	33.9
SNP_IGA_40295	1	13459887	34.02	Yes
SNP_IGA_40342	1	13496531	34.02	Yes
SNP_IGA_40406	1	13527092	34.11
SNP_IGA_40437	1	13539631	34.14
SNP_IGA_918311	1	13600477	34.32
SNP_IGA_919869	1	13801919	34.89	Yes
SNP_IGA_40766	1	14135941	34.89	Yes
SNP_IGA_41429	1	14200378	34.89	Yes
SNP_IGA_41433	1	14200526	34.89
SNP_IGA_41439	1	14200629	34.89
SNP_IGA_41449	1	14201006	34.89
SNP_IGA_41454	1	14201187	34.89
SNP_IGA_41462	1	14201303	34.89
SNP_IGA_41470	1	14201506	34.89	Yes
SNP_IGA_41475	1	14201700	34.89	Yes
SNP_IGA_41509	1	14202778	34.89
SNP_IGA_41625	1	14216662	34.92
SNP_IGA_41933	1	14317745	35.1
SNP_IGA_42240	1	14407612	35.27
SNP_IGA_42267	1	14418223	35.29
SNP_IGA_42689	1	14683129	35.78
SNP_IGA_42702	1	14683824	35.78
SNP_IGA_42716	1	14684995	35.78
SNP_IGA_42722	1	14685052	35.78
SNP_IGA_42728	1	14685170	35.78
SNP_IGA_42740	1	14685439	35.78
snp_scaffold_1_13752709	1	14727014	35.86
snp_scaffold_1_13799389	1	14773693	35.94
snp_scaffold_1_13799837	1	14774141	35.94
SNP_IGA_43118	1	14782535	35.96
SNP_IGA_43122	1	14782603	35.96
SNP_IGA_43377	1	14854961	36.09
SNP_IGA_43384	1	14855552	36.09
SNP_IGA_43840	1	14994659	36.35
SNP_IGA_44068	1	15035403	36.42
SNP_IGA_45410	1	15443956	37.18
SNP_IGA_45416	1	15444063	37.18
SNP_IGA_45421	1	15444148	37.18
SNP_IGA_45425	1	15444232	37.18
SNP_IGA_45430	1	15444340	37.18
SNP_IGA_45441	1	15444626	37.18
SNP_IGA_45445	1	15444692	37.18
SNP_IGA_45685	1	15522633	37.32
SNP_IGA_45691	1	15522826	37.32
SNP_IGA_46064	1	15785649	37.8
SNP_IGA_46594	1	15902936	38.02	Yes
SNP_IGA_46754	1	15954607	38.02	Yes
SNP_IGA_46773	1	15955575	38.02
SNP_IGA_46788	1	15955789	38.02
SNP_IGA_47540	1	16033911	38.02	Yes
SNP_IGA_47595	1	16049459	38.28	Yes
SNP_IGA_47604	1	16051074	38.28	Yes
SNP_IGA_48586	1	16208688	38.28	Yes
SNP_IGA_48599	1	16209460	38.28
SNP_IGA_52088	1	16495995	38.28
SNP_IGA_53531	1	16724584	38.28	Yes
snp_1_15750387	1	16724688	38.28	Yes
snp_scaffold_1_15762748	1	16737049	38.28	Yes
SNP_IGA_53663	1	16744858	38.28
SNP_IGA_53681	1	16745595	38.28	Yes
SNP_IGA_54631	1	16818822	38.28
SNP_IGA_54637	1	16819054	38.28	Yes
SNP_IGA_55903	1	16864858	38.28	Yes
SNP_IGA_55908	1	16865293	38.28	Yes
SNP_IGA_55914	1	16865561	38.28	Yes
SNP_IGA_55918	1	16865873	38.28	Yes
SNP_IGA_55923	1	16865968	38.28	Yes
SNP_IGA_56020	1	16872251	38.28	Yes
SNP_IGA_56163	1	16881328	38.28	Yes
SNP_IGA_56198	1	16883300	38.28	Yes
SNP_IGA_56436	1	16930541	38.32
SNP_IGA_56506	1	16984179	38.37
SNP_IGA_56511	1	16984273	38.37
SNP_IGA_57030	1	17159053	38.53
SNP_IGA_57039	1	17159532	38.53
SNP_IGA_57051	1	17160475	38.53
SNP_IGA_57057	1	17160771	38.53
SNP_IGA_57065	1	17161309	38.53
SNP_IGA_57241	1	17176561	38.54
SNP_IGA_57544	1	17363365	38.71	Yes
SNP_IGA_57719	1	17391125	38.71
SNP_IGA_57769	1	17396652	38.71
SNP_IGA_57793	1	17400346	38.71
SNP_IGA_58407	1	17474969	38.71
SNP_IGA_58626	1	17538855	38.71	Yes
SNP_IGA_58769	1	17568270	38.77
RosCOS1084-357	1	17583149	38.8
SNP_IGA_59986	1	18013347	39.72
SNP_IGA_60219	1	18124209	39.96
SNP_IGA_60279	1	18148838	40.01
SNP_IGA_60287	1	18148980	40.01
SNP_IGA_60294	1	18149111	40.01
SNP_IGA_60299	1	18149172	40.01
SNP_IGA_60312	1	18149714	40.01	Yes
SNP_IGA_60317	1	18149941	40.01
SNP_IGA_60323	1	18150079	40.01
SNP_IGA_60330	1	18150156	40.01
SNP_IGA_60336	1	18150232	40.01
SNP_IGA_60342	1	18150445	40.01
SNP_IGA_60351	1	18150681	40.01
SNP_IGA_60357	1	18150786	40.01
SNP_IGA_60368	1	18150932	40.01
SNP_IGA_60391	1	18152827	40.01
SNP_IGA_60399	1	18152986	40.01
SNP_IGA_60404	1	18153705	40.01
SNP_IGA_60421	1	18154060	40.01
SNP_IGA_60763	1	18356514	40.01
SNP_IGA_61813	1	18774636	40.02
SNP_IGA_62073	1	18858410	40.02
SNP_IGA_62131	1	18891027	40.02
SNP_IGA_62945	1	19219461	40.02
SNP_IGA_63383	1	19407713	40.03
SNP_IGA_63461	1	19485783	40.03
SNP_IGA_63566	1	19527118	40.03
SNP_IGA_63603	1	19534781	40.03
SNP_IGA_63638	1	19545904	40.03
SNP_IGA_63746	1	19572604	40.03
SNP_IGA_63776	1	19577554	40.03	Yes
SNP_IGA_63825	1	19595901	40.03	Yes
SNP_IGA_63833	1	19596227	40.03	Yes
SNP_IGA_63842	1	19597003	40.03
SNP_IGA_63847	1	19598002	40.03	Yes
SNP_IGA_64087	1	19632185	40.03
SNP_IGA_64092	1	19632445	40.03
SNP_IGA_64112	1	19639687	40.03	Yes
SNP_IGA_64127	1	19641494	40.03
SNP_IGA_64137	1	19642049	40.03
SNP_IGA_64407	1	19666861	40.03
SNP_IGA_64414	1	19666934	40.03
SNP_IGA_64419	1	19667029	40.03
SNP_IGA_64424	1	19667088	40.03
SNP_IGA_64433	1	19667225	40.03
SNP_IGA_64761	1	19682145	40.03
SNP_IGA_64766	1	19682335	40.03
SNP_IGA_64918	1	19736156	40.03	Yes
SNP_IGA_64952	1	19765139	40.03
SNP_IGA_64987	1	19782287	40.03
SNP_IGA_64995	1	19782604	40.03
SNP_IGA_65002	1	19783491	40.03	Yes
SNP_IGA_65011	1	19784634	40.03
SNP_IGA_65202	1	19869946	40.03
SNP_IGA_65286	1	19885574	40.03	Yes
SNP_IGA_65571	1	20013968	40.5
SNP_IGA_65694	1	20053342	40.65	Yes
SNP_IGA_65810	1	20059282	40.65
SNP_IGA_65816	1	20059354	40.65
SNP_IGA_65827	1	20059653	40.65
SNP_IGA_65842	1	20060084	40.65
SNP_IGA_65846	1	20060151	40.65
SNP_IGA_65851	1	20060215	40.65
RosCOS0547-123	1	20078655	40.65
SNP_IGA_66456	1	20118826	40.65
SNP_IGA_66474	1	20119520	40.65
SNP_IGA_66839	1	20156342	40.65
SNP_IGA_66864	1	20159845	40.65
SNP_IGA_67137	1	20219128	40.65	Yes
SNP_IGA_67265	1	20223302	40.65	Yes
SNP_IGA_67270	1	20223483	40.65
SNP_IGA_67620	1	20287777	40.84
SNP_IGA_67793	1	20322465	40.94
SNP_IGA_67816	1	20324273	40.94
SNP_IGA_68496	1	20511705	41.49
snp_1_19640533	1	20614602	41.79
SNP_IGA_68879	1	20614637	41.79
SNP_IGA_68888	1	20614761	41.79
SNP_IGA_68898	1	20615359	41.79
SNP_IGA_68906	1	20615522	41.79
SNP_IGA_69235	1	20663445	41.93
SNP_IGA_69239	1	20663538	41.93
SNP_IGA_69245	1	20663619	41.93
SNP_IGA_69251	1	20663706	41.93
SNP_IGA_69256	1	20663783	41.93
SNP_IGA_69260	1	20663859	41.93
SNP_IGA_69271	1	20663989	41.94
SNP_IGA_69276	1	20664050	41.94
SNP_IGA_69282	1	20664115	41.94
SNP_IGA_69286	1	20664160	41.94
SNP_IGA_69291	1	20664249	41.94
SNP_IGA_69297	1	20664369	41.94
SNP_IGA_69306	1	20665616	41.94	Yes
SNP_IGA_69312	1	20665797	41.94
SNP_IGA_69317	1	20666003	41.94
SNP_IGA_69322	1	20666341	41.94
SNP_IGA_69328	1	20666752	41.94
SNP_IGA_69344	1	20667911	41.94
SNP_IGA_70342	1	20740136	42.04
SNP_IGA_70714	1	20802272	42.11
SNP_IGA_70791	1	20827391	42.15
SNP_IGA_71295	1	20951073	42.31
SNP_IGA_72672	1	21300829	42.75
SNP_IGA_75405	1	21828426	43.43
SNP_IGA_76637	1	22117022	43.8
SNP_IGA_76912	1	22445238	44.22
SNP_IGA_77024	1	22484063	44.27
SNP_IGA_77029	1	22484220	44.27
SNP_IGA_77330	1	22646354	44.48
RosCOS2143-270	1	22747408	44.6
SNP_IGA_77570	1	22778922	44.64
SNP_IGA_77575	1	22779008	44.65
SNP_IGA_78367	1	23079765	45.03	Yes
SNP_IGA_78954	1	23305178	45.91	Yes
SNP_IGA_79455	1	23529157	45.91	Yes
SNP_IGA_79719	1	23633569	45.91	Yes
SNP_IGA_79809	1	23701878	45.91	Yes
SNP_IGA_79826	1	23708189	45.91
SNP_IGA_80547	1	24016564	45.91	Yes
SNP_IGA_81682	1	24326549	45.91
SNP_IGA_82253	1	24452412	45.91
SNP_IGA_82351	1	24498811	45.91
SNP_IGA_82861	1	24696386	45.91	Yes
SNP_IGA_83053	1	24809171	45.91	Yes
SNP_IGA_83922	1	25321476	47.66
SNP_IGA_84324	1	25482112	48.21	Yes
SNP_IGA_84580	1	25541717	48.21	Yes
SNP_IGA_85439	1	25878678	48.54
SNP_IGA_85477	1	25882462	48.55
snp_scaffold_1_24908365	1	25882677	48.55
SNP_IGA_85489	1	25883035	48.55
SNP_IGA_85498	1	25883234	48.55
SNP_IGA_85504	1	25883346	48.55
SNP_IGA_85511	1	25883768	48.55
SNP_IGA_85516	1	25883863	48.55
SNP_IGA_85521	1	25883943	48.55
SNP_IGA_85532	1	25884740	48.55
SNP_IGA_85729	1	25942080	48.6
SNP_IGA_85733	1	25942258	48.6
SNP_IGA_85788	1	25968100	48.63
SNP_IGA_86245	1	26317783	48.98
SNP_IGA_86252	1	26318396	48.98
SNP_IGA_86483	1	26444910	49.1
SNP_IGA_86823	1	26588355	49.24
SNP_IGA_86918	1	26616924	49.27	Yes
SNP_IGA_86925	1	26618897	49.7	Yes
SNP_IGA_86968	1	26640558	49.7	Yes
SNP_IGA_87290	1	26736917	49.7
SNP_IGA_87377	1	26756684	49.7
SNP_IGA_87433	1	26783135	49.7
SNP_IGA_87572	1	26826305	49.7
SNP_IGA_87577	1	26826779	49.7
SNP_IGA_87659	1	26844366	49.7
SNP_IGA_87668	1	26844762	49.7
SNP_IGA_87674	1	26845072	49.7
SNP_IGA_87680	1	26845167	49.7
SNP_IGA_87685	1	26845346	49.7
SNP_IGA_87689	1	26845540	49.7
SNP_IGA_87695	1	26845894	49.7	Yes
SNP_IGA_87973	1	26886727	50.08
SNP_IGA_87982	1	26887486	50.09
SNP_IGA_88011	1	26889075	50.11
SNP_IGA_88019	1	26890261	50.12
SNP_IGA_88028	1	26891721	50.13	Yes
SNP_IGA_88046	1	26896332	50.13
SNP_IGA_88104	1	26920257	50.13
SNP_IGA_88307	1	26962489	50.13
SNP_IGA_88312	1	26962641	50.13
SNP_IGA_88317	1	26962715	50.13
SNP_IGA_88751	1	27057490	50.13
SNP_IGA_88765	1	27061587	50.13
SNP_IGA_88772	1	27062432	50.13
SNP_IGA_88830	1	27076187	50.13	Yes
SNP_IGA_88849	1	27086603	50.24
RosCOS3763-062	1	27121506	50.63
SNP_IGA_89105	1	27194372	51.43	Yes
SNP_IGA_89150	1	27222978	51.59
SNP_IGA_89193	1	27244316	51.71
SNP_IGA_89247	1	27273026	51.87
SNP_IGA_89532	1	27308913	52.07
SNP_IGA_89808	1	27372935	52.43	Yes
SNP_IGA_89903	1	27428270	52.43
SNP_IGA_90213	1	27454128	52.43	Yes
SNP_IGA_90407	1	27554644	52.61
SNP_IGA_90522	1	27616783	52.71
SNP_IGA_90581	1	27619224	52.72
SNP_IGA_90598	1	27619693	52.72
SNP_IGA_90623	1	27621346	52.72
SNP_IGA_90804	1	27694425	52.85	Yes
SNP_IGA_91050	1	27770607	52.88	Yes
SNP_IGA_91252	1	27839074	52.88	Yes
SNP_IGA_91268	1	27848758	52.9
SNP_IGA_91275	1	27848866	52.9
SNP_IGA_91417	1	27933086	53.11
SNP_IGA_91423	1	27933190	53.11
SNP_IGA_91429	1	27933267	53.11
SNP_IGA_91443	1	27933709	53.11
SNP_IGA_91449	1	27933784	53.11
SNP_IGA_91583	1	27986154	53.24
SNP_IGA_91601	1	27987284	53.24
SNP_IGA_91627	1	27988854	53.24
SNP_IGA_91786	1	28038705	53.36
SNP_IGA_91804	1	28039411	53.37
SNP_IGA_91834	1	28040606	53.37
SNP_IGA_91878	1	28053063	53.4
snp_scaffold_1_27126262	1	28100868	53.52
SNP_IGA_92138	1	28125395	53.57
SNP_IGA_92311	1	28170562	53.68
SNP_IGA_92316	1	28170902	53.69
snp_scaffold_1_27197181	1	28171791	53.69
SNP_IGA_92330	1	28172219	53.69
Pp7Cl	1	28184376	53.72
snp_scaffold_1_27238050	1	28212660	53.79
snp_scaffold_1_27285337	1	28259947	53.9
SNP_IGA_92608	1	28278421	53.95
SNP_IGA_92681	1	28333574	54.08	Yes
snp_1_27368782	1	28343393	54.08	Yes
SNP_IGA_92966	1	28419504	54.08	Yes
SNP_IGA_93063	1	28460774	54.08	Yes
SNP_IGA_93274	1	28529507	54.08	Yes
SNP_IGA_93278	1	28530004	54.08
SNP_IGA_93300	1	28536422	54.08
SNP_IGA_93313	1	28539151	54.08	Yes
SNP_IGA_93358	1	28545130	54.08
SNP_IGA_93409	1	28576635	54.08
SNP_IGA_93415	1	28576815	54.08
SNP_IGA_93479	1	28598649	54.08	Yes
SNP_IGA_93523	1	28617630	54.08
SNP_IGA_93541	1	28624761	54.08
SNP_IGA_93563	1	28625452	54.08
SNP_IGA_93577	1	28625726	54.08
SNP_IGA_93582	1	28625848	54.08
SNP_IGA_93589	1	28626343	54.08	Yes
SNP_IGA_93635	1	28637905	54.08
SNP_IGA_93646	1	28651697	54.08
SNP_IGA_93768	1	28690524	54.08	Yes
RosCOS1756-104	1	28695797	54.08
SNP_IGA_93942	1	28772384	54.08
SNP_IGA_93951	1	28772663	54.08
SNP_IGA_94024	1	28789739	54.08	Yes
SNP_IGA_94057	1	28796052	54.08	Yes
SNP_IGA_94149	1	28880107	54.08
SNP_IGA_94254	1	28987583	54.08
SNP_IGA_94265	1	28989467	54.08
SNP_IGA_94317	1	29007532	54.08
SNP_IGA_94359	1	29016038	54.08
SNP_IGA_94545	1	29038709	54.08
SNP_IGA_94642	1	29066784	54.08
SNP_IGA_94667	1	29075666	54.08
SNP_IGA_94887	1	29116355	54.08	Yes
SNP_IGA_95095	1	29248221	54.08	Yes
SNP_IGA_95265	1	29306651	54.08
SNP_IGA_95273	1	29307270	54.08
SNP_IGA_95278	1	29307363	54.08
SNP_IGA_95319	1	29316369	54.08
SNP_IGA_95332	1	29317085	54.08
SNP_IGA_95375	1	29319919	54.08
SNP_IGA_95389	1	29321009	54.08	Yes
SNP_IGA_95402	1	29322943	54.08
SNP_IGA_95412	1	29324635	54.08	Yes
SNP_IGA_95417	1	29325021	54.08	Yes
SNP_IGA_95421	1	29325144	54.08	Yes
SNP_IGA_95426	1	29325494	54.08	Yes
SNP_IGA_95715	1	29395166	54.08	Yes
SNP_IGA_95886	1	29483368	54.72
SNP_IGA_96024	1	29505546	54.88
SNP_IGA_96032	1	29505912	54.89
SNP_IGA_96046	1	29508091	54.9
SNP_IGA_96088	1	29514558	54.95	Yes
SNP_IGA_96136	1	29520683	54.95
SNP_IGA_96144	1	29521244	54.95	Yes
SNP_IGA_96167	1	29524564	54.95
SNP_IGA_96172	1	29525628	54.95
SNP_IGA_96232	1	29557834	54.95	Yes
SNP_IGA_96539	1	29636040	54.95	Yes
SNP_IGA_96544	1	29637780	54.95	Yes
SNP_IGA_96555	1	29651327	54.95	Yes
SNP_IGA_96807	1	29736671	55.18
SNP_IGA_97128	1	29873217	55.54
SNP_IGA_97245	1	29997078	55.87
SNP_IGA_97257	1	29998225	55.87
SNP_IGA_97308	1	30015607	55.92
SNP_IGA_97351	1	30058294	56.03	Yes
SNP_IGA_97527	1	30212723	57.26
SNP_IGA_97637	1	30263221	57.67
SNP_IGA_97747	1	30288603	57.87	Yes
SNP_IGA_97802	1	30314738	57.87	Yes
SNP_IGA_97931	1	30377401	57.96
SNP_IGA_98042	1	30427190	58.04
SNP_IGA_98170	1	30490945	58.13
SNP_IGA_98175	1	30490989	58.13
SNP_IGA_98340	1	30569343	58.25	Yes
SNP_IGA_98558	1	30634345	59.45
SNP_IGA_98588	1	30638460	59.52
SNP_IGA_98623	1	30644296	59.63	Yes
SNP_IGA_98960	1	30788988	59.63	Yes
SNP_IGA_99110	1	30864365	60.43	Yes
RosCOS3495-237	1	30929127	60.43
SNP_IGA_99278	1	30961542	60.43
SNP_IGA_99282	1	30961666	60.43
SNP_IGA_99292	1	30963330	60.43
SNP_IGA_99298	1	30963567	60.43
SNP_IGA_99302	1	30963657	60.43
SNP_IGA_99309	1	30963807	60.43
SNP_IGA_99396	1	31105529	60.43
SNP_IGA_99787	1	31234276	60.43
SNP_IGA_99943	1	31269248	60.43
SNP_IGA_100290	1	31554767	60.43
SNP_IGA_100353	1	31575640	60.43
SNP_IGA_100374	1	31586290	60.43
RosCOS3802-247	1	31699073	60.43
RosCOS2354-264	1	31869435	60.43
SNP_IGA_100710	1	31888773	60.43
SNP_IGA_100893	1	32035033	60.43
SNP_IGA_101065	1	32136433	60.43	Yes
SNP_IGA_101106	1	32179338	60.43	Yes
SNP_IGA_101331	1	32331125	60.43	Yes
SNP_IGA_101370	1	32384111	60.43
SNP_IGA_101376	1	32384191	60.43
SNP_IGA_101451	1	32425512	60.43	Yes
SNP_IGA_101467	1	32433702	64.67	Yes
SNP_IGA_101476	1	32444016	65.43	Yes
SNP_IGA_101507	1	32457421	65.43
SNP_IGA_101533	1	32478711	65.43
SNP_IGA_101538	1	32479670	65.43	Yes
SNP_IGA_101751	1	32516332	65.43	Yes
SNP_IGA_101815	1	32584044	65.59	Yes
SNP_IGA_101832	1	32626973	65.59
SNP_IGA_101845	1	32636134	65.59	Yes
RosCOS3323-066	1	32715891	65.76
SNP_IGA_102335	1	32843748	66.02	Yes
SNP_IGA_102464	1	32887700	66.02	Yes
SNP_IGA_102577	1	32957010	66.02	Yes
SNP_IGA_102761	1	33020314	66.34
SNP_IGA_102807	1	33042500	66.45	Yes
SNP_IGA_102819	1	33048038	66.84	Yes
SNP_IGA_103289	1	33437867	67.89
SNP_IGA_103345	1	33487375	68.02
SNP_IGA_103381	1	33510762	68.08
SNP_IGA_103422	1	33531389	68.14	Yes
SNP_IGA_103441	1	33541301	68.14
SNP_IGA_103446	1	33541588	68.14
RosCOS2753-232	1	33595374	68.14
SNP_IGA_103484	1	33596270	68.14
SNP_IGA_103507	1	33608365	68.14	Yes
SNP_IGA_103580	1	33650899	68.24
SNP_IGA_103712	1	33707632	68.37
SNP_IGA_103719	1	33708800	68.37
SNP_IGA_103771	1	33744976	68.46
SNP_IGA_103894	1	33775961	68.53
SNP_IGA_103900	1	33780559	68.54	Yes
SNP_IGA_103917	1	33794212	68.54	Yes
SNP_IGA_103965	1	33848509	68.54	Yes
SNP_IGA_103991	1	33862461	68.54
SNP_IGA_104030	1	33894567	68.54	Yes
SNP_IGA_104108	1	33933159	68.71
SNP_IGA_104167	1	33984643	68.94	Yes
SNP_IGA_104180	1	33989703	68.94	Yes
SNP_IGA_104324	1	34079472	68.94	Yes
SNP_IGA_104332	1	34080812	68.94	Yes
RosCOS2622-075	1	34091805	69.15
SNP_IGA_104455	1	34122904	69.74	Yes
SNP_IGA_104466	1	34128181	69.74	Yes
SNP_IGA_104511	1	34153845	69.74
SNP_IGA_104691	1	34173768	69.74
SNP_IGA_104812	1	34324185	69.74	Yes
SNP_IGA_104819	1	34325189	69.74	Yes
SNP_IGA_104857	1	34348489	69.74	Yes
SNP_IGA_104890	1	34404100	69.74	Yes
SNP_IGA_105106	1	34459569	70.14	Yes
SNP_IGA_105122	1	34463626	70.14	Yes
SNP_IGA_105206	1	34481973	70.14
SNP_IGA_105536	1	34610781	70.14
SNP_IGA_105614	1	34633645	70.14
SNP_IGA_105661	1	34657541	70.14
SNP_IGA_105707	1	34680693	70.14
SNP_IGA_105753	1	34700515	70.14	Yes
SNP_IGA_105878	1	34737844	70.14	Yes
SNP_IGA_105890	1	34744559	70.14	Yes
SNP_IGA_106000	1	34830062	70.94	Yes
SNP_IGA_106092	1	34862430	70.94
SNP_IGA_106099	1	34862530	70.94
SNP_IGA_106105	1	34862920	70.94
SNP_IGA_106146	1	34877986	70.94	Yes
SNP_IGA_106177	1	34882909	70.94	Yes
SNP_IGA_106211	1	34909774	70.94	Yes
SNP_IGA_106543	1	35011651	71.16
SNP_IGA_106616	1	35048331	71.24	Yes
SNP_IGA_106646	1	35069450	71.64	Yes
SNP_IGA_106673	1	35090296	71.64	Yes
SNP_IGA_106756	1	35100462	71.64	Yes
SNP_IGA_106818	1	35118631	71.64	Yes
SNP_IGA_106841	1	35124612	71.64	Yes
RosCOS1612-172	1	35141889	71.64
RosCOS1549-350	1	35166386	71.64
RosCOS1549-533	1	35166494	71.64
RosCOS1520-129	1	35171685	71.64
SNP_IGA_106950	1	35174632	71.64
Pp3Cl	1	35185953	71.64
Pp29Cl	1	35186748	71.64
SNP_IGA_107029	1	35186885	71.64	Yes
SNP_IGA_107080	1	35193882	71.64	Yes
SNP_IGA_107095	1	35198093	71.64	Yes
SNP_IGA_107193	1	35285330	71.64
SNP_IGA_107295	1	35313833	71.64	Yes
SNP_IGA_107337	1	35332300	71.64	Yes
SNP_IGA_107353	1	35344318	71.64
SNP_IGA_107417	1	35398680	71.64	Yes
SNP_IGA_107432	1	35434867	71.64
SNP_IGA_107472	1	35469583	71.64	Yes
RosCOS1790-520	1	35490201	71.64
SNP_IGA_107512	1	35497912	71.64	Yes
SNP_IGA_107581	1	35511337	72.44	Yes
SNP_IGA_107619	1	35529762	72.46
SNP_IGA_107745	1	35577822	72.5	Yes
SNP_IGA_108053	1	35673916	72.74
SNP_IGA_108171	1	35737938	72.9	Yes
SNP_IGA_108223	1	35745495	72.9
SNP_IGA_108299	1	35785216	72.91
SNP_IGA_108317	1	35790143	72.91
snp_scaffold_1_34844992	1	35818201	72.91
SNP_IGA_108495	1	35837138	72.91
SNP_IGA_108532	1	35854290	72.92
SNP_IGA_108721	1	35926707	72.93
SNP_IGA_108801	1	35962728	72.93	Yes
SNP_IGA_108858	1	35993817	73.1
SNP_IGA_108931	1	36034581	73.33	Yes
SNP_IGA_109059	1	36108802	73.33	Yes
SNP_IGA_109133	1	36142009	73.61	Yes
SNP_IGA_109223	1	36177446	74.04	Yes
SNP_IGA_109224	1	36177890	74.04
SNP_IGA_109230	1	36185899	74.04
SNP_IGA_109262	1	36197026	74.04
SNP_IGA_109276	1	36201800	74.04	Yes
SNP_IGA_109283	1	36204651	74.04	Yes
SNP_IGA_109287	1	36205411	74.04
SNP_IGA_109353	1	36241956	74.04	Yes
SNP_IGA_109406	1	36245941	74.04
SNP_IGA_109525	1	36284602	74.04
SNP_IGA_109619	1	36312107	74.04	Yes
SNP_IGA_109648	1	36325047	74.04
SNP_IGA_109742	1	36340853	74.04
SNP_IGA_109897	1	36399091	74.04	Yes
SNP_IGA_109922	1	36421647	74.04	Yes
SNP_IGA_109973	1	36448616	74.04
SNP_IGA_109979	1	36448923	74.04
SNP_IGA_110041	1	36482331	74.04
SNP_IGA_110208	1	36543891	74.04
SNP_IGA_110227	1	36551019	74.04
SNP_IGA_110232	1	36551296	74.04
SNP_IGA_110275	1	36554436	74.04	Yes
Pp23Cl	1	36579434	74.04
SNP_IGA_110413	1	36590926	74.04
RosCOS0502-212	1	36608527	74.04
RosCOS0502-134	1	36608603	74.04
SNP_IGA_110540	1	36632274	74.04	Yes
SNP_IGA_110550	1	36633634	74.04	Yes
SNP_IGA_110565	1	36637287	74.04	Yes
SNP_IGA_110571	1	36639053	74.04	Yes
SNP_IGA_110608	1	36642537	74.04	Yes
SNP_IGA_110634	1	36646945	74.04	Yes
SNP_IGA_110638	1	36647046	74.04	Yes
SNP_IGA_110712	1	36670774	74.04	Yes
SNP_IGA_110845	1	36722447	74.04	Yes
SNP_IGA_110850	1	36723542	74.04
SNP_IGA_110863	1	36728160	74.04	Yes
SNP_IGA_110887	1	36739036	74.04
SNP_IGA_110973	1	36765579	74.04	Yes
SNP_IGA_110977	1	36766943	74.04	Yes
SNP_IGA_110985	1	36767806	74.04	Yes
SNP_IGA_111017	1	36771628	74.22
SNP_IGA_111026	1	36773575	74.31
SNP_IGA_111054	1	36805333	75.79	Yes
SNP_IGA_111259	1	37040892	75.79	Yes
SNP_IGA_111307	1	37065225	76.19	Yes
SNP_IGA_111314	1	37066136	76.19	Yes
SNP_IGA_111329	1	37071398	76.19
SNP_IGA_111539	1	37242573	76.19
SNP_IGA_111723	1	37293964	76.19
SNP_IGA_111755	1	37306897	76.19
SNP_IGA_111789	1	37318053	76.19	Yes
SNP_IGA_111858	1	37373183	76.19	Yes
SNP_IGA_111882	1	37390261	76.19	Yes
SNP_IGA_111946	1	37425560	76.19	Yes
SNP_IGA_112028	1	37482097	76.55
SNP_IGA_112042	1	37501233	76.68
SNP_IGA_112112	1	37534135	76.89	Yes
SNP_IGA_112191	1	37591210	76.89	Yes
SNP_IGA_112216	1	37618213	76.89
SNP_IGA_112271	1	37650962	76.89
SNP_IGA_112351	1	37672019	76.89
SNP_IGA_112376	1	37675584	76.89
SNP_IGA_112398	1	37685367	76.89	Yes
SNP_IGA_112450	1	37699129	76.89	Yes
SNP_IGA_112531	1	37709537	76.89	Yes
SNP_IGA_112550	1	37711479	76.89	Yes
SNP_IGA_112556	1	37713108	76.89	Yes
SNP_IGA_112598	1	37720134	76.93
SNP_IGA_112690	1	37732185	76.99
SNP_IGA_112698	1	37734647	77
SNP_IGA_112924	1	37804784	77.36
SNP_IGA_112958	1	37824408	77.46
SNP_IGA_112998	1	37832258	77.5	Yes
SNP_IGA_113033	1	37837517	77.5
SNP_IGA_113039	1	37838303	77.5	Yes
SNP_IGA_113056	1	37850963	77.5
SNP_IGA_113281	1	37910616	77.5
SNP_IGA_113314	1	37920831	77.5	Yes
SNP_IGA_113327	1	37926149	77.5
SNP_IGA_113348	1	37937694	77.5	Yes
SNP_IGA_113361	1	37944213	77.5	Yes
SNP_IGA_113389	1	37971981	77.5
SNP_IGA_113449	1	37999979	77.5
SNP_IGA_113519	1	38032494	77.5
RosCOS1169-212	1	38051959	77.5
SNP_IGA_113582	1	38067987	77.5	Yes
SNP_IGA_113607	1	38082541	77.5	Yes
SNP_IGA_113678	1	38124403	77.66	Yes
SNP_IGA_113769	1	38141309	77.66
SNP_IGA_113777	1	38142207	77.66
SNP_IGA_113878	1	38196994	77.66	Yes
SNP_IGA_113947	1	38222294	77.66	Yes
SNP_IGA_113971	1	38230978	77.66	Yes
SNP_IGA_114094	1	38287001	78.36	Yes
SNP_IGA_114146	1	38302464	78.36	Yes
SNP_IGA_114192	1	38306794	78.36	Yes
SNP_IGA_114234	1	38322971	78.36	Yes
SNP_IGA_114286	1	38363273	78.36	Yes
SNP_IGA_114495	1	38398691	78.36	Yes
SNP_IGA_114581	1	38440239	78.36	Yes
SNP_IGA_114684	1	38468451	78.36	Yes
SNP_IGA_114741	1	38484194	78.36	Yes
SNP_IGA_114770	1	38511277	78.36	Yes
SNP_IGA_114898	1	38560322	78.36	Yes
RosCOS1818-086	1	38670856	78.36
SNP_IGA_115151	1	38719128	78.36	Yes
SNP_IGA_115233	1	38793308	78.48
SNP_IGA_115430	1	38846946	78.57
SNP_IGA_115560	1	38898358	78.66	Yes
SNP_IGA_115605	1	38907697	78.66	Yes
SNP_IGA_115726	1	38966259	78.66	Yes
SNP_IGA_115939	1	39084847	80.13
SNP_IGA_115957	1	39087086	80.16	Yes
SNP_IGA_115971	1	39087503	80.16	Yes
SNP_IGA_115975	1	39087697	80.16
SNP_IGA_116349	1	39368290	80.16
SNP_IGA_116359	1	39369633	80.16
SNP_IGA_116479	1	39483328	80.16
SNP_IGA_116812	1	39626676	80.16
SNP_IGA_116955	1	39684935	80.16
SNP_IGA_117283	1	39821339	80.16
SNP_IGA_117387	1	39883358	80.16
SNP_IGA_117508	1	39917213	80.16
SNP_IGA_117999	1	40030680	80.16	Yes
snp_1_39059187	1	40032555	80.16	Yes
SNP_IGA_118058	1	40036034	80.16	Yes
SNP_IGA_118212	1	40085751	80.26
SNP_IGA_118371	1	40178780	80.46	Yes
SNP_IGA_118443	1	40203085	80.46	Yes
SNP_IGA_118639	1	40283671	81.26	Yes
SNP_IGA_118699	1	40306672	81.35
SNP_IGA_118704	1	40306880	81.35
SNP_IGA_118709	1	40306995	81.35
SNP_IGA_118784	1	40352725	81.53	Yes
SNP_IGA_119013	1	40422418	82.4	Yes
RosCOS1312-113	1	40497126	82.92
SNP_IGA_119215	1	40546807	83.26	Yes
SNP_IGA_119301	1	40589655	83.26
SNP_IGA_119306	1	40589702	83.26
SNP_IGA_119391	1	40620294	83.26	Yes
SNP_IGA_119559	1	40648228	83.26
SNP_IGA_119788	1	40797259	83.26
RosCOS2373-074	1	40822419	83.26
SNP_IGA_120003	1	40990021	83.26	Yes
SNP_IGA_120057	1	41027825	83.26	Yes
SNP_IGA_120303	1	41181994	83.26
SNP_IGA_120784	1	41413142	83.26	Yes
SNP_IGA_120926	1	41498792	85	Yes
SNP_IGA_120932	1	41499137	85
SNP_IGA_121073	1	41513908	85	Yes
SNP_IGA_121088	1	41525446	85
SNP_IGA_121128	1	41548773	85
SNP_IGA_121212	1	41585471	85	Yes
SNP_IGA_121364	1	41639081	85	Yes
SNP_IGA_121401	1	41649424	85	Yes
SNP_IGA_121413	1	41652745	85	Yes
SNP_IGA_121534	1	41686892	85	Yes
SNP_IGA_121659	1	41709139	85	Yes
SNP_IGA_121740	1	41735317	85	Yes
SNP_IGA_121817	1	41792820	85	Yes
SNP_IGA_121865	1	41818269	85	Yes
RosCOS2041-460	1	41835968	85.03
RosCOS2041-499	1	41836009	85.03
SNP_IGA_122038	1	41980672	85.31
SNP_IGA_122043	1	41980760	85.31
SNP_IGA_122047	1	41980790	85.31
SNP_IGA_122052	1	41980960	85.31
SNP_IGA_122057	1	41981168	85.31
SNP_IGA_122103	1	41985750	85.32
SNP_IGA_122327	1	42000424	85.34
SNP_IGA_122333	1	42000822	85.34
SNP_IGA_122340	1	42001052	85.34
SNP_IGA_122348	1	42001201	85.34
SNP_IGA_122532	1	42384476	86.07
SNP_IGA_122548	1	42385697	86.07
SNP_IGA_122561	1	42387125	86.07
snp_scaffold_1_41535285	1	42508498	86.3	Yes
SNP_IGA_123009	1	42752073	86.81
SNP_IGA_123023	1	42754924	86.82	Yes
SNP_IGA_123089	1	42795711	86.82	Yes
SNP_IGA_123146	1	42862633	87.57
SNP_IGA_123150	1	42862696	87.57
SNP_IGA_123180	1	42902626	88.02	Yes
SNP_IGA_136096	1	42968916	88.02
SNP_IGA_136009	1	43013068	88.02
SNP_IGA_136005	1	43013277	88.02
SNP_IGA_135997	1	43013362	88.02
SNP_IGA_135990	1	43014041	88.02
snp_1_46757382	1	43058300	88.02	Yes
SNP_IGA_135854	1	43089581	88.02	Yes
SNP_IGA_135737	1	43109980	88.06
SNP_IGA_135241	1	43271317	88.38
SNP_IGA_135235	1	43271487	88.38
SNP_IGA_135229	1	43271586	88.38
SNP_IGA_135224	1	43271711	88.38
SNP_IGA_135218	1	43272020	88.38
SNP_IGA_135213	1	43272094	88.38
SNP_IGA_135202	1	43272556	88.38
SNP_IGA_135188	1	43273517	88.38
SNP_IGA_135158	1	43307147	88.45	Yes
SNP_IGA_135137	1	43337658	88.45	Yes
SNP_IGA_135006	1	43421329	88.88	Yes
SNP_IGA_134923	1	43491158	88.92
SNP_IGA_134854	1	43515708	88.93
SNP_IGA_134751	1	43573702	88.96
SNP_IGA_134730	1	43578596	88.96
snp_scaffold_1_46157131	1	43658679	89
SNP_IGA_134631	1	43678270	89.01	Yes
SNP_IGA_134518	1	43743451	89.22
SNP_IGA_134484	1	43779641	89.33
SNP_IGA_134334	1	43842374	89.53
SNP_IGA_134183	1	43892124	89.69
SNP_IGA_134138	1	43914841	89.76
SNP_IGA_134090	1	43919860	89.78
SNP_IGA_133606	1	44069867	90.25
SNP_IGA_133544	1	44105598	90.37
RosCOS1627-070	1	44133621	90.46
SNP_IGA_133183	1	44284671	90.94
SNP_IGA_133115	1	44320716	91.05	Yes
RosCOS2618-113	1	44342169	91.05
SNP_IGA_132974	1	44346062	91.05
RosCOS1409-570	1	44346122	91.05
SNP_IGA_132901	1	44350825	91.05
SNP_IGA_132888	1	44351342	91.05
SNP_IGA_132883	1	44351415	91.05
SNP_IGA_132855	1	44352561	91.05	Yes
SNP_IGA_132843	1	44352748	91.05	Yes
SNP_IGA_132672	1	44550896	91.41
SNP_IGA_132641	1	44572224	91.45
RosCOS1448-113	1	44589592	91.48
SNP_IGA_132560	1	44674394	91.63
SNP_IGA_132501	1	44714603	91.71
RosCOS1159-099	1	44737845	91.75
RosCOS1159-307	1	44738052	91.75
SNP_IGA_132237	1	44869114	91.99
SNP_IGA_132155	1	44879796	92
SNP_IGA_132047	1	44904968	92.05	Yes
SNP_IGA_131988	1	44913729	92.05	Yes
SNP_IGA_131801	1	45004037	92.05
SNP_IGA_131763	1	45007892	92.05
SNP_IGA_131746	1	45008832	92.05
SNP_IGA_131740	1	45009054	92.05
SNP_IGA_131644	1	45019530	92.05
SNP_IGA_131625	1	45019857	92.05
SNP_IGA_131603	1	45021614	92.05
SNP_IGA_131596	1	45021786	92.05	Yes
SNP_IGA_131589	1	45021914	92.05	Yes
SNP_IGA_131579	1	45022059	92.05
SNP_IGA_131571	1	45022200	92.05
SNP_IGA_131557	1	45022954	92.05
SNP_IGA_131504	1	45034797	92.08
SNP_IGA_131496	1	45034894	92.08
SNP_IGA_131492	1	45035147	92.08
SNP_IGA_131324	1	45053469	92.12
SNP_IGA_131295	1	45055729	92.13
SNP_IGA_131288	1	45056169	92.13
SNP_IGA_131284	1	45057152	92.13
SNP_IGA_131243	1	45066963	92.16
SNP_IGA_131220	1	45071545	92.17
SNP_IGA_131130	1	45083225	92.19
SNP_IGA_131037	1	45092724	92.22
SNP_IGA_130925	1	45125156	92.29
SNP_IGA_130764	1	45145386	92.34
SNP_IGA_130493	1	45237616	92.56
SNP_IGA_130287	1	45334612	92.78
SNP_IGA_130229	1	45350266	92.82
SNP_IGA_130003	1	45365486	92.86
SNP_IGA_129925	1	45374845	92.88
SNP_IGA_129755	1	45395947	92.93
SNP_IGA_129709	1	45401149	92.94
SNP_IGA_129663	1	45407620	92.95
SNP_IGA_129659	1	45407746	92.95
SNP_IGA_129650	1	45408231	92.96
SNP_IGA_129638	1	45410499	92.96
SNP_IGA_129512	1	45448596	93.05	Yes
SNP_IGA_129422	1	45459468	93.05	Yes
SNP_IGA_129356	1	45469357	93.08
SNP_IGA_129235	1	45500921	93.19
SNP_IGA_129226	1	45501655	93.19
SNP_IGA_129216	1	45502923	93.2
SNP_IGA_128925	1	45526898	93.28
SNP_IGA_128625	1	45581205	93.46
SNP_IGA_128603	1	45586061	93.48
SNP_IGA_128555	1	45605882	93.55
SNP_IGA_128248	1	45729372	93.97
SNP_IGA_128189	1	45753343	94.05	Yes
SNP_IGA_128148	1	45764232	94.05	Yes
RosCOS1232-107	1	45807180	94.05
RosCOS1232-203	1	45807276	94.05
RosCOS1232-306	1	45807379	94.05
SNP_IGA_127836	1	45821173	94.05	Yes
SNP_IGA_127673	1	45841357	94.05	Yes
SNP_IGA_127588	1	45862209	94.05
SNP_IGA_127578	1	45863099	94.05
SNP_IGA_127571	1	45864201	94.05
SNP_IGA_127519	1	45869512	94.05
SNP_IGA_127508	1	45870067	94.05
SNP_IGA_127496	1	45871821	94.05
SNP_IGA_127489	1	45872579	94.05
SNP_IGA_127323	1	45900381	94.05	Yes
RosCOS1139-146	1	45983152	94.05
SNP_IGA_127181	1	46012310	94.05	Yes
SNP_IGA_127107	1	46023630	94.05
SNP_IGA_127099	1	46023777	94.05
SNP_IGA_127042	1	46028176	94.05
SNP_IGA_127037	1	46028244	94.05
SNP_IGA_127018	1	46032489	94.05
SNP_IGA_126857	1	46125525	94.05	Yes
SNP_IGA_126832	1	46148095	94.05
SNP_IGA_126825	1	46148346	94.05
SNP_IGA_126668	1	46225560	94.05	Yes
SNP_IGA_126556	1	46313830	94.05
SNP_IGA_126158	1	46430951	94.05
SNP_IGA_126151	1	46432182	94.05
SNP_IGA_126124	1	46434126	94.05
RosCOS1405-129	1	46462456	94.05
RosCOS1405-103	1	46462482	94.05
SNP_IGA_125963	1	46511301	94.05
RosCOS1315-155	1	46591945	94.05
SNP_IGA_125812	1	46618035	94.05
SNP_IGA_125416	1	46862167	94.05
RosCOS3706-086	1	46914956	94.05
SNP_IGA_125219	1	46984218	94.05	Yes
SNP_IGA_125029	1	47074731	94.05	Yes
SNP_IGA_124778	1	47187541	94.05
SNP_IGA_124689	1	47196747	94.05
SNP_IGA_124644	1	47200030	94.05
SNP_IGA_124639	1	47200674	94.05
SNP_IGA_124501	1	47212944	94.05
SNP_IGA_124466	1	47222386	94.05	Yes
SNP_IGA_124160	1	47422241	95.66
SNP_IGA_124079	1	47434718	95.76
RosCOS3738-215	1	47460263	95.97
SNP_IGA_123834	1	47470681	96.05	Yes
SNP_IGA_123766	1	47489467	96.05	Yes
SNP_IGA_123719	1	47532400	96.05	Yes
SNP_IGA_123671	1	47550728	96.05
RosCOS1347-123	1	47812153	96.05
SNP_IGA_239112	2	102080	0
SNP_IGA_238423	2	201667	0	Yes
SNP_IGA_238375	2	227114	0
SNP_IGA_238135	2	241474	0	Yes
SNP_IGA_238108	2	244002	0
SNP_IGA_238101	2	244399	0
SNP_IGA_238077	2	246414	0	Yes
SNP_IGA_237930	2	253759	0
SNP_IGA_237902	2	256365	0	Yes
SNP_IGA_237679	2	298785	0
SNP_IGA_237339	2	378366	0
SNP_IGA_237273	2	397976	0
SNP_IGA_237188	2	404573	0
SNP_IGA_237020	2	429643	0
SNP_IGA_236901	2	441399	0
SNP_IGA_236873	2	443078	0
SNP_IGA_236666	2	460506	0	Yes
SNP_IGA_236630	2	463961	0
SNP_IGA_236424	2	474771	0
SNP_IGA_236414	2	475594	0	Yes
SNP_IGA_236409	2	475884	0	Yes
SNP_IGA_236353	2	480418	0
SNP_IGA_236348	2	480567	0
SNP_IGA_236207	2	486428	0
SNP_IGA_236203	2	486456	0
SNP_IGA_236186	2	486790	0
SNP_IGA_236179	2	486877	0
SNP_IGA_236039	2	495441	0	Yes
SNP_IGA_235684	2	580587	0	Yes
SNP_IGA_235284	2	682093	0	Yes
SNP_IGA_235188	2	700091	0
SNP_IGA_235112	2	716532	0
SNP_IGA_234893	2	749812	0
SNP_IGA_234886	2	752484	0
SNP_IGA_234881	2	752578	0
SNP_IGA_234877	2	752798	0
SNP_IGA_234858	2	758338	0
SNP_IGA_234544	2	785621	0
SNP_IGA_234465	2	788109	0
SNP_IGA_234439	2	791820	0
SNP_IGA_234414	2	796774	0
SNP_IGA_233804	2	897200	0
SNP_IGA_233375	2	929698	0
RosCOS3213-279	2	1036768	0
SNP_IGA_232903	2	1060183	0
SNP_IGA_232140	2	1170667	0
SNP_IGA_232104	2	1173246	0
SNP_IGA_231887	2	1194657	0
SNP_IGA_231820	2	1197539	0
SNP_IGA_231766	2	1204461	0	Yes
SNP_IGA_231321	2	1264256	0
SNP_IGA_230980	2	1292575	0
SNP_IGA_230835	2	1305085	0	Yes
SNP_IGA_230793	2	1306556	0	Yes
snp_scaffold_2_9310809	2	1308928	0
SNP_IGA_230715	2	1309332	0	Yes
SNP_IGA_230405	2	1337217	0	Yes
SNP_IGA_230400	2	1337490	0
SNP_IGA_230394	2	1337834	0
SNP_IGA_230389	2	1338821	0	Yes
RosCOS0541-352	2	1339204	1.74
RosCOS0541-317	2	1339239	1.9
RosCOS0541-248	2	1339317	2.25
RosCOS0541-193	2	1339374	2.51
RosCOS0541-096	2	1339488	3.03
SNP_IGA_230378	2	1339715	4.06	Yes
SNP_IGA_230309	2	1344910	4.06	Yes
SNP_IGA_230305	2	1345205	4.06
SNP_IGA_230290	2	1346909	4.06	Yes
SNP_IGA_230270	2	1349947	4.07
SNP_IGA_230195	2	1365678	4.15
SNP_IGA_230172	2	1366427	4.15
SNP_IGA_229767	2	1462624	4.62
SNP_IGA_229446	2	1497686	4.79
SNP_IGA_229341	2	1512788	4.87
SNP_IGA_229259	2	1517856	4.89
SNP_IGA_229253	2	1518002	4.89
SNP_IGA_229248	2	1518150	4.89
SNP_IGA_229066	2	1546731	5.03
SNP_IGA_229027	2	1552252	5.06
SNP_IGA_229011	2	1552791	5.06
SNP_IGA_229004	2	1552838	5.06
SNP_IGA_228997	2	1552956	5.06	Yes
SNP_IGA_228992	2	1553036	5.06
SNP_IGA_228970	2	1553497	5.06
SNP_IGA_228964	2	1553570	5.06
SNP_IGA_228787	2	1697607	5.06
SNP_IGA_228780	2	1697717	5.06
SNP_IGA_228775	2	1697828	5.06
SNP_IGA_228689	2	1710195	5.06
SNP_IGA_228674	2	1711431	5.06
SNP_IGA_228666	2	1711969	5.06
SNP_IGA_228659	2	1712172	5.06
SNP_IGA_228653	2	1712239	5.06
SNP_IGA_228638	2	1712575	5.06
SNP_IGA_228538	2	1720809	5.06
SNP_IGA_228495	2	1722648	5.06
SNP_IGA_136216	2	1763690	5.06
SNP_IGA_136453	2	1856238	5.06
snp_scaffold_2_255513	2	2001576	5.06
SNP_IGA_136625	2	2002076	5.06	Yes
SNP_IGA_137158	2	2194049	5.66
SNP_IGA_137166	2	2194861	5.66
SNP_IGA_137173	2	2196279	5.67
SNP_IGA_137253	2	2207319	5.7	Yes
SNP_IGA_137300	2	2220473	5.95
SNP_IGA_137307	2	2221008	5.96
SNP_IGA_137320	2	2221901	5.98
SNP_IGA_137607	2	2242687	6.38
SNP_IGA_137625	2	2243523	6.4	Yes
SNP_IGA_137745	2	2258763	6.4	Yes
SNP_IGA_137839	2	2275555	6.4
SNP_IGA_137849	2	2276186	6.4
SNP_IGA_137867	2	2279235	6.4
SNP_IGA_138004	2	2306288	6.4
SNP_IGA_138022	2	2307060	6.4
SNP_IGA_138585	2	2387293	6.4
SNP_IGA_138634	2	2390413	6.4
SNP_IGA_138705	2	2394339	6.4
SNP_IGA_138715	2	2394779	6.4
SNP_IGA_138722	2	2394887	6.4
SNP_IGA_138737	2	2395424	6.4
SNP_IGA_138768	2	2397269	6.4
SNP_IGA_138785	2	2397780	6.4
SNP_IGA_138864	2	2399757	6.4
SNP_IGA_138877	2	2400086	6.4
SNP_IGA_138882	2	2400306	6.4
Pp25Cl	2	2401721	6.4
SNP_IGA_139036	2	2407957	6.4
SNP_IGA_139270	2	2438078	6.4	Yes
SNP_IGA_139433	2	2449019	6.4	Yes
SNP_IGA_139444	2	2450523	6.4
SNP_IGA_139468	2	2452185	6.4	Yes
SNP_IGA_139612	2	2459158	6.4	Yes
SNP_IGA_139775	2	2467330	6.4
SNP_IGA_139783	2	2467918	6.4	Yes
SNP_IGA_140089	2	2478637	6.4	Yes
SNP_IGA_140097	2	2479028	6.4
SNP_IGA_140105	2	2479212	6.4
SNP_IGA_140352	2	2487397	6.4	Yes
SNP_IGA_140371	2	2491139	6.4
SNP_IGA_140441	2	2494820	6.4
SNP_IGA_140510	2	2498199	6.4
SNP_IGA_140546	2	2499387	6.4
SNP_IGA_140552	2	2499566	6.4
SNP_IGA_140557	2	2500154	6.4
SNP_IGA_140562	2	2500364	6.4
SNP_IGA_140568	2	2500515	6.4
SNP_IGA_140573	2	2500668	6.4	Yes
SNP_IGA_140584	2	2501111	6.4
SNP_IGA_140593	2	2501365	6.4
SNP_IGA_140599	2	2501436	6.4
SNP_IGA_140603	2	2501637	6.4
SNP_IGA_140816	2	2521632	6.4
SNP_IGA_140823	2	2521850	6.4
SNP_IGA_140831	2	2522063	6.4
SNP_IGA_140852	2	2522728	6.4
SNP_IGA_140857	2	2522787	6.4
SNP_IGA_140864	2	2522950	6.4
snp_scaffold_2_777001	2	2523066	6.4
SNP_IGA_140876	2	2523377	6.4
SNP_IGA_140915	2	2523982	6.4
SNP_IGA_140922	2	2524150	6.4
SNP_IGA_140927	2	2524247	6.4
SNP_IGA_140933	2	2524365	6.4
SNP_IGA_140938	2	2524809	6.4
SNP_IGA_140943	2	2524920	6.4
SNP_IGA_140951	2	2525182	6.4
SNP_IGA_140958	2	2525460	6.4
SNP_IGA_140965	2	2525873	6.4
SNP_IGA_140973	2	2526001	6.4
SNP_IGA_140979	2	2526413	6.4
SNP_IGA_140984	2	2526518	6.4
SNP_IGA_140990	2	2526544	6.4
SNP_IGA_141446	2	2598996	6.4
SNP_IGA_141600	2	2626053	6.4	Yes
SNP_IGA_141607	2	2626948	6.4	Yes
SNP_IGA_141612	2	2627082	6.4
SNP_IGA_141619	2	2627350	6.4
SNP_IGA_141624	2	2627431	6.4
SNP_IGA_141858	2	2657912	6.4	Yes
SNP_IGA_141868	2	2659133	6.4
SNP_IGA_142214	2	2687246	6.4	Yes
SNP_IGA_142231	2	2688685	6.4	Yes
SNP_IGA_142473	2	2708050	6.4
SNP_IGA_142518	2	2710310	6.4
SNP_IGA_142530	2	2715748	6.4
SNP_IGA_142599	2	2722993	6.4	Yes
SNP_IGA_143002	2	2758026	6.4	Yes
SNP_IGA_143137	2	2769080	6.4
SNP_IGA_143150	2	2769853	6.4
SNP_IGA_143246	2	2775897	6.4
SNP_IGA_143260	2	2776511	6.4
SNP_IGA_143346	2	2780221	6.4
SNP_IGA_143360	2	2781336	6.4
SNP_IGA_143796	2	2798932	6.4
SNP_IGA_143809	2	2799556	6.4
SNP_IGA_143821	2	2800793	6.4
SNP_IGA_143828	2	2800858	6.4
SNP_IGA_143833	2	2801258	6.4
SNP_IGA_143839	2	2801412	6.4
SNP_IGA_143845	2	2801446	6.4
SNP_IGA_143863	2	2801720	6.4
SNP_IGA_143889	2	2802500	6.4
SNP_IGA_143893	2	2802649	6.4
SNP_IGA_148581	2	2803005	6.4
SNP_IGA_143907	2	2803695	6.4
SNP_IGA_143917	2	2803873	6.4
SNP_IGA_143925	2	2804127	6.4
SNP_IGA_144788	2	2853453	6.4
SNP_IGA_144797	2	2853732	6.4
SNP_IGA_144809	2	2854232	6.4
SNP_IGA_144813	2	2854387	6.4
SNP_IGA_144833	2	2855201	6.4
SNP_IGA_144878	2	2862318	6.4
SNP_IGA_144902	2	2863865	6.4
SNP_IGA_144913	2	2864771	6.4	Yes
SNP_IGA_144919	2	2865217	6.4	Yes
SNP_IGA_144961	2	2868304	6.4
SNP_IGA_145240	2	2880899	6.4
SNP_IGA_145303	2	2885559	6.4
SNP_IGA_145447	2	2895768	6.4	Yes
SNP_IGA_145505	2	2903590	6.47
SNP_IGA_145514	2	2907127	6.5
SNP_IGA_145601	2	2912275	6.54
SNP_IGA_145717	2	2920993	6.61
SNP_IGA_146220	2	2936109	6.74
SNP_IGA_146372	2	2946870	6.83
SNP_IGA_146377	2	2946946	6.83	Yes
SNP_IGA_146383	2	2947155	6.83
SNP_IGA_146390	2	2947281	6.83
SNP_IGA_146399	2	2947485	6.83
SNP_IGA_146410	2	2947821	6.83
SNP_IGA_146426	2	2948536	6.83
SNP_IGA_146441	2	2949064	6.83
SNP_IGA_146506	2	2952656	6.83
SNP_IGA_146706	2	2967450	6.83	Yes
SNP_IGA_146765	2	2969445	6.83	Yes
SNP_IGA_147219	2	3000943	6.83
SNP_IGA_147225	2	3001154	6.83
SNP_IGA_147233	2	3001449	6.83	Yes
SNP_IGA_147360	2	3022296	6.83
SNP_IGA_147366	2	3022670	6.83
SNP_IGA_147371	2	3022783	6.83
SNP_IGA_147378	2	3023055	6.83
SNP_IGA_147682	2	3036929	6.83
SNP_IGA_147687	2	3037179	6.83
SNP_IGA_147694	2	3037695	6.83
SNP_IGA_147701	2	3037866	6.83
SNP_IGA_147706	2	3038004	6.83
SNP_IGA_147710	2	3038230	6.83
SNP_IGA_147716	2	3038285	6.83
SNP_IGA_147722	2	3038630	6.83
SNP_IGA_147729	2	3039051	6.83
SNP_IGA_147734	2	3039091	6.83
SNP_IGA_147766	2	3040852	6.83	Yes
SNP_IGA_147777	2	3041408	6.83
SNP_IGA_147782	2	3041646	6.83
SNP_IGA_148471	2	3092280	6.83
SNP_IGA_148477	2	3092576	6.83
SNP_IGA_148484	2	3092769	6.83
SNP_IGA_148492	2	3092957	6.83
SNP_IGA_148510	2	3094178	6.83
SNP_IGA_148516	2	3094261	6.83
SNP_IGA_148522	2	3094473	6.83
SNP_IGA_148528	2	3094549	6.83
SNP_IGA_148537	2	3094689	6.83
SNP_IGA_148565	2	3095553	6.83
SNP_IGA_148571	2	3095620	6.83
SNP_IGA_148578	2	3095733	6.83
SNP_IGA_148598	2	3097279	6.83
SNP_IGA_148750	2	3107969	6.83
SNP_IGA_148760	2	3109681	6.83	Yes
SNP_IGA_148770	2	3110417	6.83	Yes
SNP_IGA_148777	2	3110884	6.83	Yes
SNP_IGA_149668	2	3185530	6.83
SNP_IGA_149868	2	3205510	6.83	Yes
SNP_IGA_149957	2	3213504	6.83
SNP_IGA_150248	2	3235521	6.83
SNP_IGA_150539	2	3265085	6.83
SNP_IGA_150549	2	3265907	6.83
SNP_IGA_150673	2	3277607	6.83	Yes
SNP_IGA_150678	2	3277794	6.83
SNP_IGA_150749	2	3284872	6.83
SNP_IGA_150845	2	3298358	6.83
SNP_IGA_150857	2	3298665	6.83	Yes
SNP_IGA_150863	2	3298854	6.83
SNP_IGA_150874	2	3299064	6.83
SNP_IGA_150880	2	3299148	6.83
SNP_IGA_150886	2	3299308	6.83
SNP_IGA_150890	2	3299404	6.83
SNP_IGA_151067	2	3310858	6.83	Yes
SNP_IGA_151430	2	3374609	6.83
SNP_IGA_151613	2	3389258	6.83	Yes
SNP_IGA_151786	2	3410307	6.83
SNP_IGA_151846	2	3429485	6.83
SNP_IGA_152082	2	3445500	6.83
SNP_IGA_152111	2	3448029	6.83	Yes
SNP_IGA_152301	2	3461234	6.83	Yes
SNP_IGA_152320	2	3462775	6.83	Yes
SNP_IGA_152325	2	3463376	6.83
SNP_IGA_152330	2	3463605	6.83	Yes
SNP_IGA_152439	2	3471960	6.83	Yes
SNP_IGA_152651	2	3494948	6.83
SNP_IGA_152660	2	3495140	6.83
SNP_IGA_152800	2	3501288	6.83
SNP_IGA_152809	2	3501593	6.83	Yes
SNP_IGA_152961	2	3506974	6.83	Yes
SNP_IGA_152969	2	3507122	6.83	Yes
SNP_IGA_152976	2	3507281	6.83	Yes
SNP_IGA_152986	2	3507626	6.83
SNP_IGA_153346	2	3524590	6.83
SNP_IGA_153388	2	3527513	6.83	Yes
SNP_IGA_153443	2	3530395	6.83	Yes
SNP_IGA_153548	2	3541528	6.83
SNP_IGA_153556	2	3542674	6.83	Yes
SNP_IGA_153560	2	3542773	6.83
SNP_IGA_153636	2	3547225	6.83
SNP_IGA_153641	2	3547406	6.83
SNP_IGA_153672	2	3548852	6.83	Yes
SNP_IGA_153679	2	3549818	6.83	Yes
SNP_IGA_153686	2	3550557	6.88
SNP_IGA_153767	2	3559161	7.51
SNP_IGA_153773	2	3559366	7.52
SNP_IGA_153779	2	3560125	7.58
SNP_IGA_153785	2	3560862	7.63	Yes
SNP_IGA_154038	2	3573856	7.63
SNP_IGA_154050	2	3584905	7.63
SNP_IGA_154259	2	3596688	7.63
SNP_IGA_154265	2	3596904	7.63
SNP_IGA_154354	2	3633443	7.63	Yes
SNP_IGA_154368	2	3634014	7.63
SNP_IGA_154383	2	3634655	7.63
SNP_IGA_154391	2	3634740	7.63
SNP_IGA_154600	2	3643728	7.63	Yes
SNP_IGA_154605	2	3643761	7.63
SNP_IGA_154625	2	3644424	7.63
SNP_IGA_154632	2	3644766	7.63
SNP_IGA_155403	2	3674975	7.63
SNP_IGA_155407	2	3675060	7.63
SNP_IGA_155412	2	3675207	7.63
SNP_IGA_155421	2	3675405	7.63
SNP_IGA_155433	2	3675767	7.63	Yes
SNP_IGA_155437	2	3675813	7.63
SNP_IGA_155446	2	3676170	7.63
SNP_IGA_155454	2	3676295	7.63
SNP_IGA_155461	2	3676558	7.63
SNP_IGA_155470	2	3676700	7.63
SNP_IGA_155594	2	3685222	7.63
SNP_IGA_155673	2	3693801	7.63	Yes
SNP_IGA_155680	2	3695502	7.63	Yes
SNP_IGA_155982	2	3716056	7.63
SNP_IGA_156002	2	3718034	7.63	Yes
SNP_IGA_156070	2	3725516	7.63
SNP_IGA_156095	2	3727492	7.63
SNP_IGA_156100	2	3728627	7.63
SNP_IGA_156302	2	3753522	7.63
SNP_IGA_156313	2	3754468	7.63
SNP_IGA_156703	2	3771501	7.63
SNP_IGA_156742	2	3783224	7.63
SNP_IGA_156749	2	3783424	7.63
SNP_IGA_156774	2	3789203	7.63	Yes
SNP_IGA_157034	2	3801537	7.63
SNP_IGA_157433	2	3840440	7.63	Yes
SNP_IGA_157507	2	3855750	7.63
SNP_IGA_157529	2	3860770	7.63
SNP_IGA_157556	2	3865662	7.63	Yes
SNP_IGA_157562	2	3866910	7.63
SNP_IGA_157628	2	3877272	7.63
SNP_IGA_157644	2	3880140	7.63	Yes
SNP_IGA_157737	2	3891971	7.63	Yes
SNP_IGA_157889	2	3913163	7.63	Yes
SNP_IGA_157983	2	3928245	7.63	Yes
SNP_IGA_158011	2	3932608	7.63
SNP_IGA_158017	2	3933001	7.63	Yes
SNP_IGA_158089	2	3945235	7.63
SNP_IGA_158157	2	3950361	7.63	Yes
SNP_IGA_158272	2	3957042	7.63
SNP_IGA_158810	2	3983748	7.63	Yes
SNP_IGA_158818	2	3984013	7.63
SNP_IGA_158824	2	3984197	7.63	Yes
SNP_IGA_158848	2	3985111	7.63
SNP_IGA_158884	2	3985996	7.63
SNP_IGA_158919	2	3987753	7.63
SNP_IGA_158923	2	3987868	7.63
SNP_IGA_159156	2	4002512	7.63
SNP_IGA_159268	2	4010913	7.63
SNP_IGA_159311	2	4024580	7.63
SNP_IGA_159649	2	4053157	7.63
SNP_IGA_159789	2	4068923	7.63
SNP_IGA_159795	2	4069506	7.63
SNP_IGA_159807	2	4070487	7.63
SNP_IGA_159811	2	4070791	7.63	Yes
SNP_IGA_159819	2	4071225	7.63
SNP_IGA_159825	2	4071288	7.63
SNP_IGA_159829	2	4071331	7.63
SNP_IGA_159836	2	4071476	7.63
SNP_IGA_159841	2	4071585	7.63
SNP_IGA_159849	2	4071669	7.63	Yes
SNP_IGA_159858	2	4071905	7.64
SNP_IGA_159881	2	4072351	7.65
SNP_IGA_160120	2	4111986	8.62
SNP_IGA_160222	2	4119043	8.79
SNP_IGA_160343	2	4130313	9.07
SNP_IGA_160938	2	4172141	10.09	Yes
SNP_IGA_161739	2	4211156	10.62
snp_scaffold_2_2465265	2	4211294	10.62
SNP_IGA_161939	2	4224893	10.81
SNP_IGA_162493	2	4270504	11.43
SNP_IGA_162512	2	4271851	11.45
SNP_IGA_163222	2	4314052	12.02	Yes
SNP_IGA_163237	2	4314401	12.02
SNP_IGA_163255	2	4315340	12.03
SNP_IGA_163264	2	4315612	12.03
SNP_IGA_163275	2	4315846	12.03
SNP_IGA_163292	2	4316476	12.03	Yes
SNP_IGA_163339	2	4318175	12.03
SNP_IGA_163360	2	4320243	12.03
SNP_IGA_163542	2	4343366	12.03
SNP_IGA_163547	2	4343603	12.03
SNP_IGA_163588	2	4347958	12.03	Yes
SNP_IGA_163712	2	4353829	12.05
SNP_IGA_163716	2	4354000	12.05
SNP_IGA_163725	2	4354493	12.05
SNP_IGA_164367	2	4419209	12.22
SNP_IGA_164374	2	4419340	12.22
SNP_IGA_164383	2	4419934	12.22
SNP_IGA_164659	2	4453646	12.31
SNP_IGA_164667	2	4453998	12.31
SNP_IGA_164678	2	4454248	12.31
SNP_IGA_164697	2	4456118	12.31
SNP_IGA_164706	2	4456638	12.32
SNP_IGA_164829	2	4466727	12.34
SNP_IGA_164844	2	4467301	12.34
SNP_IGA_164863	2	4468425	12.35
SNP_IGA_164886	2	4473455	12.36
SNP_IGA_165322	2	4506646	12.45
SNP_IGA_165352	2	4508312	12.45
SNP_IGA_165503	2	4524343	12.49
SNP_IGA_165885	2	4554518	12.57
SNP_IGA_166043	2	4569237	12.61
SNP_IGA_166330	2	4602439	12.7
SNP_IGA_166779	2	4639854	12.8
SNP_IGA_166896	2	4647354	12.82
SNP_IGA_166901	2	4648349	12.82
SNP_IGA_167258	2	4669527	12.87
SNP_IGA_167265	2	4670302	12.88
SNP_IGA_167438	2	4694064	12.94
SNP_IGA_167466	2	4695267	12.94
SNP_IGA_167473	2	4695621	12.94
SNP_IGA_167548	2	4699155	12.95
SNP_IGA_167745	2	4710813	12.98
SNP_IGA_167776	2	4712851	12.99
SNP_IGA_167793	2	4714488	12.99
SNP_IGA_167905	2	4720630	13.01
SNP_IGA_167910	2	4720707	13.01
SNP_IGA_167916	2	4720829	13.01
SNP_IGA_167929	2	4721370	13.01	Yes
SNP_IGA_167934	2	4721586	13.06	Yes
SNP_IGA_167942	2	4721890	13.06
SNP_IGA_168116	2	4736126	13.23
SNP_IGA_168149	2	4743645	13.31
SNP_IGA_168159	2	4744314	13.32
SNP_IGA_168171	2	4744589	13.32
SNP_IGA_168192	2	4745378	13.33
SNP_IGA_168202	2	4746639	13.35
SNP_IGA_168362	2	4758542	13.48
SNP_IGA_168371	2	4759480	13.49
SNP_IGA_168380	2	4760060	13.5
SNP_IGA_168389	2	4760755	13.51
SNP_IGA_168399	2	4761450	13.51
SNP_IGA_168406	2	4761702	13.52
SNP_IGA_168413	2	4761924	13.52
SNP_IGA_168457	2	4764072	13.54
SNP_IGA_168462	2	4764248	13.55
SNP_IGA_168766	2	4774006	13.66
SNP_IGA_168774	2	4774727	13.67
SNP_IGA_168778	2	4775049	13.67
SNP_IGA_168784	2	4775584	13.68
SNP_IGA_168893	2	4779031	13.71
SNP_IGA_168905	2	4779455	13.72
SNP_IGA_168921	2	4779989	13.73
SNP_IGA_168942	2	4780482	13.73
SNP_IGA_168964	2	4780943	13.74
SNP_IGA_168971	2	4781052	13.74
SNP_IGA_169068	2	4783726	13.77
SNP_IGA_169076	2	4783841	13.77
SNP_IGA_169900	2	4812780	14.1
SNP_IGA_169909	2	4813040	14.1
SNP_IGA_170097	2	4827711	14.27	Yes
SNP_IGA_170129	2	4829886	14.27
SNP_IGA_170137	2	4830032	14.27	Yes
SNP_IGA_170392	2	4846304	14.27	Yes
SNP_IGA_170397	2	4846623	14.27
SNP_IGA_170968	2	4877158	14.27
SNP_IGA_171044	2	4879821	14.27	Yes
SNP_IGA_171082	2	4881134	14.27
SNP_IGA_171092	2	4881548	14.27
SNP_IGA_171112	2	4883075	14.27
SNP_IGA_171118	2	4883456	14.27
SNP_IGA_171141	2	4884907	14.27
SNP_IGA_171584	2	4900714	14.27
SNP_IGA_171628	2	4902485	14.27
SNP_IGA_171909	2	4913749	14.27
SNP_IGA_171984	2	4916796	14.27
SNP_IGA_172653	2	4938668	14.27	Yes
SNP_IGA_172832	2	4950411	14.27
SNP_IGA_172853	2	4955742	14.27
SNP_IGA_172863	2	4957875	14.27
SNP_IGA_172879	2	4960342	14.27
SNP_IGA_172993	2	4974083	14.27
SNP_IGA_173418	2	4986802	14.27	Yes
SNP_IGA_173422	2	4986854	14.27
SNP_IGA_174391	2	5021317	14.27
SNP_IGA_174459	2	5024305	14.27
SNP_IGA_174463	2	5024402	14.27
SNP_IGA_174469	2	5024578	14.27
SNP_IGA_174475	2	5024658	14.27
SNP_IGA_174482	2	5024709	14.27
SNP_IGA_174486	2	5024769	14.27
SNP_IGA_174491	2	5024837	14.27
SNP_IGA_174498	2	5025065	14.27
SNP_IGA_174504	2	5025214	14.27
SNP_IGA_174739	2	5037708	14.27
SNP_IGA_174747	2	5038230	14.27	Yes
SNP_IGA_174897	2	5054749	14.27
SNP_IGA_174917	2	5055745	14.27
SNP_IGA_174924	2	5055995	14.27
SNP_IGA_174929	2	5056209	14.27	Yes
SNP_IGA_174936	2	5056556	14.27
SNP_IGA_174941	2	5056852	14.27	Yes
SNP_IGA_174947	2	5057214	14.27	Yes
SNP_IGA_174955	2	5057520	14.27
SNP_IGA_174962	2	5057908	14.27
SNP_IGA_175265	2	5077587	14.27	Yes
SNP_IGA_175675	2	5100396	14.27	Yes
SNP_IGA_175990	2	5142545	14.27	Yes
SNP_IGA_176218	2	5175622	14.27
SNP_IGA_176711	2	5231299	14.27
SNP_IGA_176737	2	5233735	14.27
SNP_IGA_176750	2	5235254	14.27	Yes
SNP_IGA_176807	2	5239595	14.27	Yes
SNP_IGA_176862	2	5254879	14.27
SNP_IGA_176870	2	5255090	14.27
SNP_IGA_176876	2	5255216	14.27
SNP_IGA_176881	2	5255368	14.27
SNP_IGA_176892	2	5255680	14.27
SNP_IGA_176900	2	5255775	14.27	Yes
SNP_IGA_176905	2	5255943	14.27
SNP_IGA_176915	2	5256317	14.27
SNP_IGA_176921	2	5256605	14.27
SNP_IGA_176928	2	5256982	14.27
SNP_IGA_177518	2	5290417	14.27
SNP_IGA_177619	2	5296051	14.27
SNP_IGA_177649	2	5309425	14.27
SNP_IGA_177659	2	5310033	14.27
SNP_IGA_177667	2	5310566	14.27
SNP_IGA_177672	2	5310780	14.27
SNP_IGA_177683	2	5311292	14.27
SNP_IGA_177692	2	5311548	14.27
SNP_IGA_177709	2	5311974	14.27
SNP_IGA_177716	2	5312324	14.27
SNP_IGA_177730	2	5313802	14.27
SNP_IGA_177891	2	5345894	14.27
SNP_IGA_178486	2	5372330	14.27
SNP_IGA_178494	2	5372750	14.27
SNP_IGA_178504	2	5373320	14.27
SNP_IGA_178521	2	5373761	14.27
SNP_IGA_178532	2	5373914	14.27
SNP_IGA_178543	2	5374068	14.27
SNP_IGA_178550	2	5374186	14.27
SNP_IGA_178556	2	5374274	14.27
SNP_IGA_178565	2	5375039	14.27
SNP_IGA_178575	2	5375305	14.27
SNP_IGA_178580	2	5375453	14.27
SNP_IGA_179009	2	5408592	14.27
SNP_IGA_179016	2	5409636	14.27
SNP_IGA_179026	2	5411137	14.27
SNP_IGA_179031	2	5411248	14.27
SNP_IGA_179038	2	5411547	14.27
SNP_IGA_179044	2	5411618	14.27
SNP_IGA_179048	2	5411774	14.27
SNP_IGA_179058	2	5411930	14.27
SNP_IGA_179063	2	5412067	14.27
SNP_IGA_179068	2	5412148	14.27
SNP_IGA_179076	2	5412249	14.27
SNP_IGA_179122	2	5423981	14.27
SNP_IGA_179143	2	5425732	14.27
SNP_IGA_179356	2	5447582	14.27
SNP_IGA_179362	2	5447854	14.27
SNP_IGA_179369	2	5448886	14.27
SNP_IGA_179379	2	5449722	14.27
SNP_IGA_179385	2	5449785	14.27
SNP_IGA_179394	2	5450030	14.27
SNP_IGA_179420	2	5450796	14.27
SNP_IGA_179577	2	5464664	14.27
Pp5Cl	2	5464838	14.27
Pp13Cl	2	5464853	14.27
SNP_IGA_179619	2	5466524	14.27
SNP_IGA_179626	2	5466732	14.27	Yes
SNP_IGA_179631	2	5467011	14.27
SNP_IGA_179640	2	5467549	14.27	Yes
SNP_IGA_179644	2	5467809	14.27	Yes
Pp1Cl	2	5468647	14.27
SNP_IGA_179869	2	5475986	14.27
SNP_IGA_179875	2	5476132	14.27
SNP_IGA_179880	2	5476166	14.27	Yes
SNP_IGA_179886	2	5476340	14.27
SNP_IGA_179891	2	5476416	14.27
SNP_IGA_179897	2	5476490	14.27
SNP_IGA_180079	2	5482444	14.27	Yes
SNP_IGA_180355	2	5499854	14.27
SNP_IGA_180416	2	5502108	14.27
SNP_IGA_180421	2	5502534	14.27
SNP_IGA_180426	2	5502893	14.27	Yes
SNP_IGA_180431	2	5503386	14.27
SNP_IGA_180512	2	5506291	14.27	Yes
SNP_IGA_180620	2	5512718	14.27
SNP_IGA_180628	2	5513154	14.27	Yes
SNP_IGA_180845	2	5522500	14.27	Yes
SNP_IGA_180853	2	5523028	14.27
SNP_IGA_181266	2	5542722	14.27
SNP_IGA_181272	2	5542846	14.27
SNP_IGA_181282	2	5542981	14.27
SNP_IGA_181290	2	5543099	14.27
SNP_IGA_181295	2	5543147	14.27
SNP_IGA_181324	2	5543611	14.27	Yes
SNP_IGA_181329	2	5543679	14.27
SNP_IGA_181334	2	5543723	14.27
SNP_IGA_181338	2	5543781	14.27
SNP_IGA_181372	2	5544441	14.27
SNP_IGA_181382	2	5544573	14.27
SNP_IGA_181392	2	5544807	14.27
SNP_IGA_181396	2	5544841	14.27
SNP_IGA_181402	2	5544943	14.27
SNP_IGA_181410	2	5545113	14.27
SNP_IGA_181417	2	5545319	14.27
SNP_IGA_181444	2	5545795	14.27
SNP_IGA_181495	2	5547620	14.27
SNP_IGA_181517	2	5547901	14.27
SNP_IGA_181521	2	5547958	14.27	Yes
SNP_IGA_181527	2	5548028	14.27
SNP_IGA_181559	2	5548494	14.27
SNP_IGA_181795	2	5557591	14.27
SNP_IGA_181812	2	5559245	14.27	Yes
SNP_IGA_181825	2	5560348	14.27
SNP_IGA_181830	2	5560721	14.27	Yes
SNP_IGA_181871	2	5564502	14.27
SNP_IGA_181880	2	5564966	14.27
SNP_IGA_182157	2	5577446	14.27
SNP_IGA_182208	2	5580239	14.27
SNP_IGA_182333	2	5591372	14.27	Yes
SNP_IGA_182419	2	5595245	14.27
SNP_IGA_182520	2	5600280	14.27
SNP_IGA_182530	2	5600444	14.27
SNP_IGA_182541	2	5600623	14.27
SNP_IGA_182545	2	5600686	14.27
SNP_IGA_182556	2	5600831	14.27
SNP_IGA_182561	2	5600969	14.27
SNP_IGA_182566	2	5601103	14.27
SNP_IGA_182585	2	5601791	14.27
SNP_IGA_182590	2	5601917	14.27
SNP_IGA_182596	2	5601967	14.27
SNP_IGA_182602	2	5602021	14.27
SNP_IGA_182612	2	5602749	14.27
SNP_IGA_182747	2	5613559	14.27
SNP_IGA_182783	2	5614939	14.27
SNP_IGA_182810	2	5616183	14.27
SNP_IGA_182826	2	5616793	14.27
SNP_IGA_182832	2	5617210	14.27
SNP_IGA_182838	2	5617439	14.27	Yes
SNP_IGA_182843	2	5617841	14.27
SNP_IGA_182848	2	5618206	14.27	Yes
SNP_IGA_183116	2	5639703	14.27
SNP_IGA_183126	2	5641250	14.27	Yes
SNP_IGA_183158	2	5643217	14.27
SNP_IGA_183164	2	5643286	14.27
SNP_IGA_183169	2	5643353	14.27
SNP_IGA_183174	2	5643516	14.27
SNP_IGA_183183	2	5643698	14.27
SNP_IGA_183189	2	5643930	14.27
SNP_IGA_183210	2	5644717	14.27
SNP_IGA_183730	2	5665194	14.27	Yes
SNP_IGA_183737	2	5665619	14.27	Yes
SNP_IGA_183743	2	5666026	14.27	Yes
SNP_IGA_183833	2	5670087	14.27
SNP_IGA_184157	2	5700668	14.27
SNP_IGA_184162	2	5700824	14.27
SNP_IGA_184177	2	5701939	14.27
SNP_IGA_184182	2	5702205	14.27
SNP_IGA_184503	2	5715109	14.27
SNP_IGA_184544	2	5717835	14.27
SNP_IGA_184675	2	5728896	14.27	Yes
SNP_IGA_184725	2	5731974	14.27
SNP_IGA_184732	2	5732272	14.27
SNP_IGA_184738	2	5732765	14.27	Yes
SNP_IGA_184750	2	5733777	14.27
SNP_IGA_185056	2	5751663	14.27
SNP_IGA_185060	2	5751793	14.27
SNP_IGA_185597	2	5771590	14.27
SNP_IGA_185608	2	5772285	14.27
SNP_IGA_185638	2	5774561	14.27	Yes
SNP_IGA_185712	2	5777733	14.27
SNP_IGA_185721	2	5778677	14.27
SNP_IGA_186555	2	5834070	14.27
SNP_IGA_186742	2	5858013	14.27	Yes
SNP_IGA_186785	2	5860644	14.27	Yes
SNP_IGA_186803	2	5862201	14.27	Yes
SNP_IGA_186819	2	5863596	14.27	Yes
SNP_IGA_186899	2	5868415	14.27	Yes
SNP_IGA_186905	2	5868481	14.27	Yes
SNP_IGA_187399	2	5903294	14.27
SNP_IGA_187408	2	5904291	14.27
SNP_IGA_187486	2	5931569	14.27	Yes
SNP_IGA_187672	2	5975774	14.27
SNP_IGA_187679	2	5976198	14.27	Yes
SNP_IGA_187685	2	5976989	14.27
SNP_IGA_187693	2	5977416	14.27	Yes
SNP_IGA_188024	2	5993027	14.27
SNP_IGA_188032	2	5993743	14.27
SNP_IGA_188039	2	5994127	14.27
SNP_IGA_188199	2	6014692	14.27	Yes
SNP_IGA_188331	2	6022881	14.27	Yes
SNP_IGA_188434	2	6027299	14.27
SNP_IGA_188472	2	6029902	14.27	Yes
SNP_IGA_188478	2	6030216	14.27
SNP_IGA_188514	2	6031595	14.27
SNP_IGA_188519	2	6031712	14.27
SNP_IGA_188524	2	6031862	14.27
SNP_IGA_188540	2	6032310	14.27	Yes
SNP_IGA_188592	2	6034551	14.27
SNP_IGA_188730	2	6043086	14.27
SNP_IGA_188736	2	6043326	14.27	Yes
SNP_IGA_188920	2	6056729	14.27	Yes
SNP_IGA_188930	2	6057132	14.27
SNP_IGA_188945	2	6057733	14.27
SNP_IGA_189079	2	6060938	14.27
SNP_IGA_189085	2	6061178	14.27	Yes
SNP_IGA_189099	2	6061545	14.27
SNP_IGA_189109	2	6061893	14.27
SNP_IGA_189117	2	6062282	14.27
SNP_IGA_189122	2	6062332	14.27
SNP_IGA_189129	2	6062548	14.27
SNP_IGA_189146	2	6062850	14.28
[truncated: 6,996 more rows]
